# Supplementary material for: (1R,3S,4R,4aS,7R,7aS,10R,12aR)-3-Azido-4,7,10-trimethyl-1,10-epidioxy­per­hydropyrano[4,3-j][1,2]benzodiox­epine
Source: Acta Crystallogr Sect E Struct Rep Online. 2010 Jun 26;66(Pt 7):o1839. doi: 10.1107/S1600536810024566 (PMC3006879; doi:10.1107/S1600536810024566)
Supplement: Supplementary file 1 [file e-66-o1839-sup1.cif]

##############################################################################
###                                                                        ###
###        Electronic paper (Acta Crystallographica Section E)             ###
###                                                                        ###
##############################################################################
#                                                                            #
# This CIF contains the data in a paper accepted for publication in Acta     #
# Crystallographica Section E. It conforms to the requirements of Notes      #
# for Authors for Section E, and has been peer reviewed under the auspices   #
# of the IUCr Commission on Journals.                                        #
#                                                                            #
# Full details of the Crystallographic Information File format               #
# are given in the paper "The Crystallographic Information File (CIF):       #
# a New Standard Archive File for Crystallography" by S. R. Hall, F. H.      #
# Allen and I. D. Brown [Acta Cryst. (1991), A47, 655-685].                  #
#                                                                            #
# The current version of the core CIF dictionary is obtainable from          #
# ftp://ftp.iucr.org/pub/cif_core.dic. The current version number is 2.4.    #
#                                                                            #
# Software is freely available for graphical display of the structure(s) in  #
# this CIF.  For information consult the CIF home page http://www.iucr.org/  #
# cif/home.html                                                              #
#                                                                            #
# This file may be used for bona fide research purposes within the           #
# scientific community so long as proper attribution is given to the journal # 
# article from which it was obtained.                                        #
#                                                                            #
##############################################################################
                                             
data_I
_audit_creation_method     SHELXL-97
_chemical_name_systematic
;
(1<i>R</i>,3<i>S</i>,4<i>R</i>,4a<i>S</i>,7<i>R</i>,7a<i>S</i>,10<i>R</i>,
12a<i>R</i>)-3-Azido-4,7,10-trimethyl-1,10-epidioxyperhydropyrano[4,3-
<i>j</i>][1,2]benzodioxepine
;
_chemical_name_common     ?
_chemical_formula_moiety     'C15 H23 N3 O4'
_chemical_formula_sum     'C15 H23 N3 O4'
_chemical_formula_iupac     'C15 H23 N3 O4'
_chemical_formula_weight     309.36
_chemical_melting_point     ?
_symmetry_cell_setting     orthorhombic
_symmetry_space_group_name_H-M     'P 21 21 21'
_symmetry_space_group_name_Hall     'P 2ac 2ab'
loop_
    _symmetry_equiv_pos_as_xyz
    'x, y, z'
    '-x+1/2, -y, z+1/2'
    '-x, y+1/2, -z+1/2'
    'x+1/2, -y+1/2, -z'
_cell_length_a     7.9938(9)
_cell_length_b     11.2070(10)
_cell_length_c     17.984(2)
_cell_angle_alpha     90.00
_cell_angle_beta     90.00
_cell_angle_gamma     90.00
_cell_volume     1611.1(3)
_cell_formula_units_Z     4
_cell_measurement_reflns_used     2309
_cell_measurement_theta_min     2.265
_cell_measurement_theta_max     21.347
_cell_measurement_temperature     298(2)
_exptl_crystal_description     block
_exptl_crystal_colour     colorless
_exptl_crystal_size_max     0.50
_exptl_crystal_size_mid     0.40
_exptl_crystal_size_min     0.38
_exptl_crystal_density_diffrn     1.275
_exptl_crystal_density_meas     ?
_exptl_crystal_density_method     'not measured'
_exptl_crystal_F_000     664
_exptl_absorpt_coefficient_mu     0.093
_exptl_absorpt_correction_type     multi-scan
_exptl_absorpt_process_details     '(SADABS; Sheldrick, 1996)'
_exptl_absorpt_correction_T_min     0.9548
_exptl_absorpt_correction_T_max     0.9654
_exptl_special_details
;
We took dihydroartemisinin (mixture of 3R and 3S isomers of hydroxyl group) as
the starting material in our experiment. During the course of synthesis, we got
a mixture of two diastereomers with 3S and 3R and all other stereogenic centers
are known and still in the configuration as they were in the starting compound.
The mixture was separated by silica gel column chromatography and the title
compound with 3S was crystallized under our conditions, while the other one
(3R) was obtained as amorphous powder.
;
_diffrn_ambient_temperature     298(2)
_diffrn_radiation_type     MoK\a
_diffrn_radiation_wavelength     0.71073
_diffrn_radiation_source     'fine-focus sealed tube'
_diffrn_radiation_monochromator     graphite
_diffrn_measurement_device_type     'Bruker SMART CCD area-detector'
_diffrn_measurement_method     'phi and omega scans'
_diffrn_detector_area_resol_mean     ?
_diffrn_reflns_number     7585
_diffrn_reflns_av_R_equivalents     0.0428
_diffrn_reflns_av_sigmaI/netI     0.0327
_diffrn_reflns_theta_min     2.14
_diffrn_reflns_theta_max     25.00
_diffrn_reflns_theta_full     25.00
_diffrn_measured_fraction_theta_max     0.999
_diffrn_measured_fraction_theta_full     0.999
_diffrn_reflns_limit_h_min     -9
_diffrn_reflns_limit_h_max     7
_diffrn_reflns_limit_k_min     -13
_diffrn_reflns_limit_k_max     13
_diffrn_reflns_limit_l_min     -16
_diffrn_reflns_limit_l_max     21
_diffrn_standards_number     ?
_diffrn_standards_interval_count     ?
_diffrn_standards_interval_time     ?
_diffrn_standards_decay_%     ?
_refine_special_details
;
Refinement of <i>F</i>^2^ against ALL reflections. The weighted <i>R</i>-factor
<i>wR</i> and goodness of fit <i>S</i> are based on <i>F</i>^2^, conventional
<i>R</i>-factors <i>R</i> are based on <i>F</i>, with <i>F</i> set to zero for
negative <i>F</i>^2^. The threshold expression of <i>F</i>^2^ >
\s(<i>F</i>^2^) is used only for calculating <i>R</i>-factors(gt) <i>etc</i>.
and is not relevant to the choice of reflections for refinement.
<i>R</i>-factors based on <i>F</i>^2^ are statistically about twice as large
as those based on <i>F</i>, and <i>R</i>- factors based on ALL data will be
even larger.
;
_reflns_number_total     1657
_reflns_number_gt     1130
_reflns_threshold_expression     I>2sigma(I)
_refine_ls_structure_factor_coef     Fsqd
_refine_ls_matrix_type     full
_refine_ls_R_factor_all     0.0722
_refine_ls_R_factor_gt     0.0401
_refine_ls_wR_factor_gt     0.0834
_refine_ls_wR_factor_ref     0.1033
_refine_ls_goodness_of_fit_ref     1.091
_refine_ls_restrained_S_all     1.091
_refine_ls_number_reflns     1657
_refine_ls_number_parameters     202
_refine_ls_number_restraints     0
_refine_ls_hydrogen_treatment     constr
_refine_ls_weighting_scheme     calc
_refine_ls_weighting_details
         'calc w=1/[\s^2^(Fo^2^)+(0.0312P)^2^+0.4488P] where P=(Fo^2^+2Fc^2^)/3'
_atom_sites_solution_hydrogens     geom
_atom_sites_solution_primary     direct
_atom_sites_solution_secondary     difmap
_refine_ls_shift/su_max     0.000
_refine_ls_shift/su_mean     0.000
_refine_diff_density_max     0.123
_refine_diff_density_min     -0.160
_refine_ls_extinction_method     none
_refine_ls_extinction_coef     ?
_refine_ls_abs_structure_details     ?
_refine_ls_abs_structure_Flack     ?
loop_
    _atom_type_symbol
    _atom_type_description
    _atom_type_scat_dispersion_real
    _atom_type_scat_dispersion_imag
    _atom_type_scat_source
    'C' 'C' 0.0033 0.0016
                         'International Tables Vol C Tables 4.2.6.8 and 6.1.1.4'
    'H' 'H' 0.0000 0.0000
                         'International Tables Vol C Tables 4.2.6.8 and 6.1.1.4'
    'O' 'O' 0.0106 0.0060
                         'International Tables Vol C Tables 4.2.6.8 and 6.1.1.4'
    'N' 'N' 0.0061 0.0033
                         'International Tables Vol C Tables 4.2.6.8 and 6.1.1.4'
_computing_data_collection     'SMART (Bruker, 2003)'
_computing_cell_refinement     'SAINT (Bruker, 2003)'
_computing_data_reduction     'SAINT (Bruker, 2003)'
_computing_structure_solution     'SHELXS97 (Sheldrick, 2008)'
_computing_structure_refinement     'SHELXL97 (Sheldrick, 2008)'
_computing_molecular_graphics     'SHELXTL (Sheldrick, 2008)'
_computing_publication_material     'SHELXTL (Sheldrick, 2008)'
loop_
    _atom_site_type_symbol
    _atom_site_label
    _atom_site_fract_x
    _atom_site_fract_y
    _atom_site_fract_z
    _atom_site_U_iso_or_equiv
    _atom_site_adp_type
    _atom_site_calc_flag
    _atom_site_refinement_flags
    _atom_site_occupancy
    _atom_site_disorder_assembly
    _atom_site_disorder_group
    N N1 0.4489(5) 0.4264(3) 0.41235(17) 0.0737(10) Uani d . 1 . .
    N N2 0.3162(6) 0.4810(3) 0.41854(19) 0.0756(10) Uani d . 1 . .
    N N3 0.2016(6) 0.5395(4) 0.4253(3) 0.1117(15) Uani d . 1 . .
    O O1 0.3528(3) 0.3297(2) 0.30143(11) 0.0583(6) Uani d . 1 . .
    O O2 0.3573(3) 0.3910(2) 0.18223(12) 0.0601(7) Uani d . 1 . .
    O O3 0.4236(3) 0.1895(2) 0.17929(14) 0.0726(8) Uani d . 1 . .
    O O4 0.5935(3) 0.2044(2) 0.20749(13) 0.0669(7) Uani d . 1 . .
    C C1 0.4297(5) 0.3114(3) 0.37062(18) 0.0656(10) Uani d . 1 . .
    H H1 0.3554 0.2601 0.3999 0.079 Uiso calc R 1 . .
    C C2 0.5957(5) 0.2491(4) 0.3652(2) 0.0738(12) Uani d . 1 . .
    H H2 0.5712 0.1695 0.3454 0.089 Uiso calc R 1 . .
    C C3 0.7131(5) 0.3075(4) 0.3087(2) 0.0670(11) Uani d . 1 . .
    H H3 0.8021 0.2495 0.2989 0.080 Uiso calc R 1 . .
    C C4 0.6214(4) 0.3259(3) 0.23485(17) 0.0528(9) Uani d . 1 . .
    C C5 0.4547(4) 0.3878(3) 0.24650(17) 0.0495(9) Uani d . 1 . .
    H H5 0.4759 0.4699 0.2627 0.059 Uiso calc R 1 . .
    C C6 0.3823(5) 0.2889(4) 0.13467(19) 0.0683(11) Uani d . 1 . .
    C C7 0.5171(5) 0.3170(4) 0.0778(2) 0.0789(12) Uani d . 1 . .
    H H7A 0.5780 0.2444 0.0667 0.095 Uiso calc R 1 . .
    H H7B 0.4638 0.3435 0.0322 0.095 Uiso calc R 1 . .
    C C8 0.6406(6) 0.4117(4) 0.1028(2) 0.0765(12) Uani d . 1 . .
    H H8A 0.5809 0.4867 0.1075 0.092 Uiso calc R 1 . .
    H H8B 0.7234 0.4218 0.0639 0.092 Uiso calc R 1 . .
    C C9 0.7325(5) 0.3881(3) 0.1758(2) 0.0653(10) Uani d . 1 . .
    H H9 0.8227 0.3319 0.1640 0.078 Uiso calc R 1 . .
    C C10 0.8171(5) 0.5007(4) 0.2052(2) 0.0798(12) Uani d . 1 . .
    H H10 0.7293 0.5586 0.2172 0.096 Uiso calc R 1 . .
    C C11 0.9123(5) 0.4740(5) 0.2759(3) 0.0973(16) Uani d . 1 . .
    H H11A 0.9621 0.5470 0.2945 0.117 Uiso calc R 1 . .
    H H11B 1.0020 0.4184 0.2650 0.117 Uiso calc R 1 . .
    C C12 0.7998(5) 0.4211(4) 0.3354(2) 0.0840(13) Uani d . 1 . .
    H H12A 0.7159 0.4795 0.3493 0.101 Uiso calc R 1 . .
    H H12B 0.8661 0.4032 0.3791 0.101 Uiso calc R 1 . .
    C C13 0.6724(7) 0.2282(5) 0.4424(2) 0.1150(19) Uani d . 1 . .
    H H13A 0.6936 0.3037 0.4659 0.173 Uiso calc R 1 . .
    H H13B 0.7756 0.1851 0.4374 0.173 Uiso calc R 1 . .
    H H13C 0.5960 0.1828 0.4724 0.173 Uiso calc R 1 . .
    C C14 0.2153(6) 0.2572(5) 0.1011(3) 0.1060(17) Uani d . 1 . .
    H H14A 0.2293 0.1929 0.0665 0.159 Uiso calc R 1 . .
    H H14B 0.1704 0.3255 0.0758 0.159 Uiso calc R 1 . .
    H H14C 0.1398 0.2332 0.1398 0.159 Uiso calc R 1 . .
    C C15 0.9352(6) 0.5587(5) 0.1476(3) 0.124(2) Uani d . 1 . .
    H H15A 0.9829 0.6300 0.1683 0.186 Uiso calc R 1 . .
    H H15B 0.8730 0.5785 0.1036 0.186 Uiso calc R 1 . .
    H H15C 1.0229 0.5038 0.1351 0.186 Uiso calc R 1 . .
loop_
    _atom_site_aniso_label
    _atom_site_aniso_U_11
    _atom_site_aniso_U_22
    _atom_site_aniso_U_33
    _atom_site_aniso_U_12
    _atom_site_aniso_U_13
    _atom_site_aniso_U_23
    N1 0.085(2) 0.083(2) 0.0530(19) -0.002(2) 0.003(2) -0.0156(19)
    N2 0.094(3) 0.079(3) 0.055(2) -0.016(2) 0.017(2) -0.015(2)
    N3 0.105(3) 0.112(3) 0.117(4) 0.005(3) 0.021(3) -0.037(3)
    O1 0.0652(14) 0.0705(16) 0.0393(12) -0.0044(13) 0.0041(11) -0.0011(12)
    O2 0.0722(15) 0.0672(15) 0.0410(13) 0.0191(14) -0.0084(13) -0.0062(13)
    O3 0.101(2) 0.0608(16) 0.0560(14) -0.0006(16) -0.0084(15) -0.0067(15)
    O4 0.0912(19) 0.0523(15) 0.0572(14) 0.0182(14) 0.0006(14) -0.0024(13)
    C1 0.095(3) 0.065(2) 0.0366(17) -0.013(2) 0.0044(19) -0.0005(19)
    C2 0.107(3) 0.070(3) 0.044(2) 0.014(3) -0.011(2) 0.005(2)
    C3 0.068(2) 0.071(3) 0.062(2) 0.019(2) -0.010(2) 0.002(2)
    C4 0.061(2) 0.051(2) 0.0465(18) 0.0126(19) 0.0015(17) -0.0009(17)
    C5 0.058(2) 0.054(2) 0.0362(16) 0.0069(19) -0.0015(18) -0.0046(17)
    C6 0.094(3) 0.068(3) 0.0431(19) 0.013(2) -0.011(2) -0.008(2)
    C7 0.111(3) 0.083(3) 0.043(2) 0.025(3) 0.003(2) -0.002(2)
    C8 0.099(3) 0.082(3) 0.048(2) 0.013(3) 0.022(2) 0.010(2)
    C9 0.065(2) 0.068(2) 0.063(2) 0.017(2) 0.016(2) -0.001(2)
    C10 0.067(3) 0.083(3) 0.090(3) -0.003(2) 0.016(2) 0.000(3)
    C11 0.063(3) 0.118(4) 0.111(4) -0.008(3) -0.001(3) -0.011(3)
    C12 0.076(3) 0.103(3) 0.073(3) 0.007(3) -0.018(2) -0.006(3)
    C13 0.160(5) 0.127(4) 0.057(3) 0.039(4) -0.024(3) 0.018(3)
    C14 0.120(4) 0.124(4) 0.074(3) 0.003(4) -0.035(3) -0.030(3)
    C15 0.108(4) 0.121(4) 0.143(5) -0.028(4) 0.040(4) 0.010(4)
_geom_special_details
;
All e.s.d.'s (except the e.s.d. in the dihedral angle between two l.s. planes)
are estimated using the full covariance matrix. The cell e.s.d.'s are taken
into account individually in the estimation of e.s.d.'s in distances, angles
and torsion angles; correlations between e.s.d.'s in cell parameters are only
used when they are defined by crystal symmetry. An approximate (isotropic)
treatment of cell e.s.d.'s is used for estimating e.s.d.'s involving l.s.
planes.
;
loop_
    _geom_bond_atom_site_label_1
    _geom_bond_atom_site_label_2
    _geom_bond_site_symmetry_2
    _geom_bond_distance
    _geom_bond_publ_flag
    N1 N2 . 1.229(5) ?
    N1 C1 . 1.499(5) ?
    N2 N3 . 1.133(5) ?
    O1 C1 . 1.403(4) ?
    O1 C5 . 1.437(4) ?
    O2 C5 . 1.394(4) ?
    O2 C6 . 1.442(4) ?
    O3 C6 . 1.412(4) ?
    O3 O4 . 1.459(3) ?
    O4 C4 . 1.464(4) ?
    C1 C2 . 1.503(6) ?
    C1 H1 . 0.9800 ?
    C2 C3 . 1.530(5) ?
    C2 C13 . 1.536(5) ?
    C2 H2 . 0.9800 ?
    C3 C12 . 1.527(5) ?
    C3 C4 . 1.531(4) ?
    C3 H3 . 0.9800 ?
    C4 C5 . 1.517(5) ?
    C4 C9 . 1.550(5) ?
    C5 H5 . 0.9800 ?
    C6 C14 . 1.507(5) ?
    C6 C7 . 1.518(5) ?
    C7 C8 . 1.518(6) ?
    C7 H7A . 0.9700 ?
    C7 H7B . 0.9700 ?
    C8 C9 . 1.528(5) ?
    C8 H8A . 0.9700 ?
    C8 H8B . 0.9700 ?
    C9 C10 . 1.526(5) ?
    C9 H9 . 0.9800 ?
    C10 C11 . 1.511(6) ?
    C10 C15 . 1.545(6) ?
    C10 H10 . 0.9800 ?
    C11 C12 . 1.518(6) ?
    C11 H11A . 0.9700 ?
    C11 H11B . 0.9700 ?
    C12 H12A . 0.9700 ?
    C12 H12B . 0.9700 ?
    C13 H13A . 0.9600 ?
    C13 H13B . 0.9600 ?
    C13 H13C . 0.9600 ?
    C14 H14A . 0.9600 ?
    C14 H14B . 0.9600 ?
    C14 H14C . 0.9600 ?
    C15 H15A . 0.9600 ?
    C15 H15B . 0.9600 ?
    C15 H15C . 0.9600 ?
loop_
    _geom_angle_atom_site_label_1
    _geom_angle_atom_site_label_2
    _geom_angle_atom_site_label_3
    _geom_angle_site_symmetry_1
    _geom_angle_site_symmetry_3
    _geom_angle
    _geom_angle_publ_flag
    N2 N1 C1 . . 112.6(3) ?
    N3 N2 N1 . . 174.3(4) ?
    C1 O1 C5 . . 115.3(3) ?
    C5 O2 C6 . . 113.2(3) ?
    C6 O3 O4 . . 108.9(3) ?
    O3 O4 C4 . . 111.4(2) ?
    O1 C1 N1 . . 111.3(3) ?
    O1 C1 C2 . . 113.4(3) ?
    N1 C1 C2 . . 110.0(3) ?
    O1 C1 H1 . . 107.3 ?
    N1 C1 H1 . . 107.3 ?
    C2 C1 H1 . . 107.3 ?
    C1 C2 C3 . . 112.7(3) ?
    C1 C2 C13 . . 111.4(3) ?
    C3 C2 C13 . . 114.9(4) ?
    C1 C2 H2 . . 105.7 ?
    C3 C2 H2 . . 105.7 ?
    C13 C2 H2 . . 105.7 ?
    C12 C3 C2 . . 115.3(3) ?
    C12 C3 C4 . . 112.2(3) ?
    C2 C3 C4 . . 109.9(3) ?
    C12 C3 H3 . . 106.3 ?
    C2 C3 H3 . . 106.3 ?
    C4 C3 H3 . . 106.3 ?
    O4 C4 C5 . . 109.7(3) ?
    O4 C4 C3 . . 103.9(3) ?
    C5 C4 C3 . . 111.2(3) ?
    O4 C4 C9 . . 106.0(3) ?
    C5 C4 C9 . . 113.1(3) ?
    C3 C4 C9 . . 112.4(3) ?
    O2 C5 O1 . . 105.4(3) ?
    O2 C5 C4 . . 112.8(3) ?
    O1 C5 C4 . . 112.7(3) ?
    O2 C5 H5 . . 108.6 ?
    O1 C5 H5 . . 108.6 ?
    C4 C5 H5 . . 108.6 ?
    O3 C6 O2 . . 108.7(3) ?
    O3 C6 C14 . . 104.4(4) ?
    O2 C6 C14 . . 107.5(3) ?
    O3 C6 C7 . . 112.4(3) ?
    O2 C6 C7 . . 109.5(3) ?
    C14 C6 C7 . . 114.1(3) ?
    C8 C7 C6 . . 114.0(3) ?
    C8 C7 H7A . . 108.7 ?
    C6 C7 H7A . . 108.7 ?
    C8 C7 H7B . . 108.7 ?
    C6 C7 H7B . . 108.7 ?
    H7A C7 H7B . . 107.6 ?
    C7 C8 C9 . . 116.5(3) ?
    C7 C8 H8A . . 108.2 ?
    C9 C8 H8A . . 108.2 ?
    C7 C8 H8B . . 108.2 ?
    C9 C8 H8B . . 108.2 ?
    H8A C8 H8B . . 107.3 ?
    C10 C9 C8 . . 111.6(3) ?
    C10 C9 C4 . . 112.8(3) ?
    C8 C9 C4 . . 113.0(3) ?
    C10 C9 H9 . . 106.3 ?
    C8 C9 H9 . . 106.3 ?
    C4 C9 H9 . . 106.3 ?
    C11 C10 C9 . . 110.6(4) ?
    C11 C10 C15 . . 109.9(4) ?
    C9 C10 C15 . . 112.7(4) ?
    C11 C10 H10 . . 107.9 ?
    C9 C10 H10 . . 107.9 ?
    C15 C10 H10 . . 107.9 ?
    C10 C11 C12 . . 111.8(3) ?
    C10 C11 H11A . . 109.3 ?
    C12 C11 H11A . . 109.3 ?
    C10 C11 H11B . . 109.3 ?
    C12 C11 H11B . . 109.3 ?
    H11A C11 H11B . . 107.9 ?
    C11 C12 C3 . . 111.9(4) ?
    C11 C12 H12A . . 109.2 ?
    C3 C12 H12A . . 109.2 ?
    C11 C12 H12B . . 109.2 ?
    C3 C12 H12B . . 109.2 ?
    H12A C12 H12B . . 107.9 ?
    C2 C13 H13A . . 109.5 ?
    C2 C13 H13B . . 109.5 ?
    H13A C13 H13B . . 109.5 ?
    C2 C13 H13C . . 109.5 ?
    H13A C13 H13C . . 109.5 ?
    H13B C13 H13C . . 109.5 ?
    C6 C14 H14A . . 109.5 ?
    C6 C14 H14B . . 109.5 ?
    H14A C14 H14B . . 109.5 ?
    C6 C14 H14C . . 109.5 ?
    H14A C14 H14C . . 109.5 ?
    H14B C14 H14C . . 109.5 ?
    C10 C15 H15A . . 109.5 ?
    C10 C15 H15B . . 109.5 ?
    H15A C15 H15B . . 109.5 ?
    C10 C15 H15C . . 109.5 ?
    H15A C15 H15C . . 109.5 ?
    H15B C15 H15C . . 109.5 ?
loop_
    _geom_torsion_atom_site_label_1
    _geom_torsion_atom_site_label_2
    _geom_torsion_atom_site_label_3
    _geom_torsion_atom_site_label_4
    _geom_torsion_site_symmetry_1
    _geom_torsion_site_symmetry_2
    _geom_torsion_site_symmetry_3
    _geom_torsion_site_symmetry_4
    _geom_torsion
    _geom_torsion_publ_flag
    C1 N1 N2 N3 . . . . -159(4) ?
    C6 O3 O4 C4 . . . . 44.7(3) ?
    C5 O1 C1 N1 . . . . 72.1(4) ?
    C5 O1 C1 C2 . . . . -52.6(4) ?
    N2 N1 C1 O1 . . . . 53.7(4) ?
    N2 N1 C1 C2 . . . . -179.8(3) ?
    O1 C1 C2 C3 . . . . 50.7(4) ?
    N1 C1 C2 C3 . . . . -74.6(4) ?
    O1 C1 C2 C13 . . . . -178.5(4) ?
    N1 C1 C2 C13 . . . . 56.2(5) ?
    C1 C2 C3 C12 . . . . 78.1(4) ?
    C13 C2 C3 C12 . . . . -50.9(5) ?
    C1 C2 C3 C4 . . . . -49.8(4) ?
    C13 C2 C3 C4 . . . . -178.8(3) ?
    O3 O4 C4 C5 . . . . 16.4(3) ?
    O3 O4 C4 C3 . . . . 135.4(3) ?
    O3 O4 C4 C9 . . . . -106.0(3) ?
    C12 C3 C4 O4 . . . . 162.9(3) ?
    C2 C3 C4 O4 . . . . -67.5(4) ?
    C12 C3 C4 C5 . . . . -79.1(4) ?
    C2 C3 C4 C5 . . . . 50.5(4) ?
    C12 C3 C4 C9 . . . . 48.8(4) ?
    C2 C3 C4 C9 . . . . 178.4(3) ?
    C6 O2 C5 O1 . . . . -91.5(3) ?
    C6 O2 C5 C4 . . . . 31.9(4) ?
    C1 O1 C5 O2 . . . . 177.1(3) ?
    C1 O1 C5 C4 . . . . 53.7(4) ?
    O4 C4 C5 O2 . . . . -57.1(4) ?
    C3 C4 C5 O2 . . . . -171.5(3) ?
    C9 C4 C5 O2 . . . . 61.0(4) ?
    O4 C4 C5 O1 . . . . 62.1(3) ?
    C3 C4 C5 O1 . . . . -52.3(4) ?
    C9 C4 C5 O1 . . . . -179.9(3) ?
    O4 O3 C6 O2 . . . . -72.3(3) ?
    O4 O3 C6 C14 . . . . 173.2(3) ?
    O4 O3 C6 C7 . . . . 49.0(4) ?
    C5 O2 C6 O3 . . . . 30.7(4) ?
    C5 O2 C6 C14 . . . . 143.2(3) ?
    C5 O2 C6 C7 . . . . -92.4(3) ?
    O3 C6 C7 C8 . . . . -95.2(4) ?
    O2 C6 C7 C8 . . . . 25.7(4) ?
    C14 C6 C7 C8 . . . . 146.2(4) ?
    C6 C7 C8 C9 . . . . 56.2(5) ?
    C7 C8 C9 C10 . . . . -165.3(3) ?
    C7 C8 C9 C4 . . . . -36.8(5) ?
    O4 C4 C9 C10 . . . . -162.7(3) ?
    C5 C4 C9 C10 . . . . 77.1(4) ?
    C3 C4 C9 C10 . . . . -49.8(4) ?
    O4 C4 C9 C8 . . . . 69.6(4) ?
    C5 C4 C9 C8 . . . . -50.7(4) ?
    C3 C4 C9 C8 . . . . -177.6(3) ?
    C8 C9 C10 C11 . . . . -177.9(3) ?
    C4 C9 C10 C11 . . . . 53.5(4) ?
    C8 C9 C10 C15 . . . . -54.6(5) ?
    C4 C9 C10 C15 . . . . 176.9(3) ?
    C9 C10 C11 C12 . . . . -57.2(5) ?
    C15 C10 C11 C12 . . . . 177.8(4) ?
    C10 C11 C12 C3 . . . . 57.2(5) ?
    C2 C3 C12 C11 . . . . -179.4(3) ?
    C4 C3 C12 C11 . . . . -52.6(4) ?
loop_
    _geom_hbond_atom_site_label_D
    _geom_hbond_atom_site_label_H
    _geom_hbond_atom_site_label_A
    _geom_hbond_site_symmetry_A
    _geom_hbond_distance_DH
    _geom_hbond_distance_HA
    _geom_hbond_distance_DA
    _geom_hbond_angle_DHA
    C7 H7B N3 2_564 0.97 2.68 3.628(6) 166.8
    C10 H10 O3 3_655 0.98 2.67 3.535(5) 147.8
    C12 H12A O3 3_655 0.97 2.65 3.508(5) 146.9
data_global
_journal_date_recd_electronic     2010-06-15
_journal_date_accepted     2010-06-23
_journal_name_full     'Acta Crystallographica, Section E'
_journal_year     2010
_journal_volume     66
_journal_issue      7
_journal_page_first     o1839
_journal_page_last     o1839
_journal_paper_category     QO
_journal_coeditor_code     IM2212
_publ_contact_author_name     'Ping Gong'
_publ_contact_author_address
;
Key Laboratory of Original New Drug Design and Discovery of Ministry of
Education, Shenyang Pharmaceutical University, Shenyang, Liaoning 110016,
People's Republic of China
;
_publ_contact_author_email     'gongpinggp@126.com'
_publ_contact_author_fax     '86 24 2398-6429'
_publ_contact_author_phone     '86 24 2398-6429'
_publ_section_title
;\
(1<i>R</i>,3<i>S</i>,4<i>R</i>,4a<i>S</i>,7<i>R</i>,7a<i>S</i>,10<i>R</i>,\
12a<i>R</i>)-3-Azido-4,7,10-trimethyl-1,10-epidioxyperhydropyrano[4,3-<i>j</i>]\
[1,2]benzodioxepine
;
loop_
    _publ_author_name
    _publ_author_address
    'Lijun Xie'
;
Key Laboratory of Original New Drug Design and Discovery of the Ministry of
Education, Shenyang Pharmaceutical University, Shenyang, Liaoning 110016,
People's Republic of China
;
    'Xin Zhai'
;
Key Laboratory of Original New Drug Design and Discovery of the Ministry of
Education, Shenyang Pharmaceutical University, Shenyang, Liaoning 110016,
People's Republic of China
;
    'Jian Zuo'
;
Key Laboratory of Marine Chemistry Theory and Technology,
Ministry of Education, College of Chemistry and Chemical Engineering,
Ocean University of China, Qingdao, Shandong 266100,
People's Republic of China
;
    'Yanfang Zhao'
;
Key Laboratory of Original New Drug Design and Discovery of the Ministry of
Education, Shenyang Pharmaceutical University, Shenyang, Liaoning 110016,
People's Republic of China
;
    'Ping Gong'
;
Key Laboratory of Original New Drug Design and Discovery of the Ministry of
Education, Shenyang Pharmaceutical University, Shenyang, Liaoning 110016,
People's Republic of China
;
