# Supplementary material for: (1R,3S,4R,4aS,7R,7aS,10R,12aR)-3-Azido-4,7,10-trimethyl-1,10-epidioxy­per­hydropyrano[4,3-j][1,2]benzodiox­epine
Source: Acta Crystallogr Sect E Struct Rep Online. 2010 Jun 26;66(Pt 7):o1839. doi: 10.1107/S1600536810024566 (PMC3006879; doi:10.1107/S1600536810024566)
Supplement: Supplementary file 2 [file e-66-o1839-Isup2.hkl]

# 
# h,k,l, Fc-squared, Fo-squared, sigma(Fo-squared) and status flag 
# 
data_I
_shelx_title ' 100601c in P2(1)2(1)2(1)' 
_shelx_refln_list_code          4 
_shelx_F_calc_maximum      143.76 
_exptl_crystal_F_000       664.00 
_reflns_d_resolution_high  0.8407 
 
loop_ 
 _symmetry_equiv_pos_as_xyz 
 'x, y, z' 
 '-x+1/2, -y, z+1/2' 
 '-x, y+1/2, -z+1/2' 
 'x+1/2, -y+1/2, -z' 
 
_cell_length_a     7.9938 
_cell_length_b    11.2072 
_cell_length_c    17.9838 
_cell_angle_alpha  90.000 
_cell_angle_beta   90.000 
_cell_angle_gamma  90.000 
 
_shelx_F_squared_multiplier     1.000 
 
loop_ 
 _refln_index_h 
 _refln_index_k 
 _refln_index_l 
 _refln_F_squared_calc 
 _refln_F_squared_meas 
 _refln_F_squared_sigma 
 _refln_observed_status 
   2   0   0      375.65      391.62      6.44 o 
   4   0   0     1362.79     1351.95     19.33 o 
   6   0   0       31.23       35.43      5.60 o 
   8   0   0       14.11       17.36      6.55 o 
   1   1   0      377.90      343.01      4.37 o 
   2   1   0       13.42       13.19      1.28 o 
   3   1   0      195.24      189.46      4.02 o 
   4   1   0       95.34       91.71      3.69 o 
   5   1   0       48.68       41.20      3.07 o 
   6   1   0        2.17        0.71      2.61 o 
   7   1   0       42.39       36.64      4.79 o 
   8   1   0       54.62       40.74      5.42 o 
   9   1   0        9.86        6.10      4.33 o 
   0   2   0     2692.74     2664.97     49.82 o 
   1   2   0     9804.16     9041.36     73.78 o 
   2   2   0      355.88      328.18      5.22 o 
   3   2   0      693.50      671.45      9.30 o 
   4   2   0      498.42      540.67      8.68 o 
   5   2   0       27.85       18.86      2.63 o 
   6   2   0       72.21       69.04      3.98 o 
   7   2   0       39.94       51.64      5.82 o 
   8   2   0       31.44       44.02      6.70 o 
   9   2   0        0.20       -1.02      4.04 o 
   1   3   0      158.85      153.36      4.88 o 
   2   3   0     2796.42     2871.14     34.03 o 
   3   3   0     1618.79     1596.45     18.31 o 
   4   3   0       57.83       48.40      2.81 o 
   5   3   0       83.69       85.70      3.97 o 
   6   3   0       69.06       65.58      3.92 o 
   7   3   0        2.20       -3.55      2.88 o 
   8   3   0        0.03        1.88      3.86 o 
   9   3   0        0.08       -1.31      3.87 o 
   0   4   0      864.93      881.30     22.04 o 
   1   4   0      562.07      565.06      7.30 o 
   2   4   0      218.69      208.52      4.21 o 
   3   4   0       72.85       87.91      3.93 o 
   4   4   0        8.99       10.32      2.16 o 
   5   4   0       35.84       35.19      3.50 o 
   6   4   0        3.66       -0.07      2.69 o 
   7   4   0       16.94       17.73      4.54 o 
   8   4   0       17.00       22.44      5.67 o 
   9   4   0        8.51       13.99      5.13 o 
   1   5   0      346.41      338.28      6.84 o 
   2   5   0      134.71      124.93      2.78 o 
   3   5   0       76.40       76.63      2.87 o 
   4   5   0       20.22       21.13      2.79 o 
   5   5   0       25.37       21.00      3.13 o 
   6   5   0       20.51       16.65      3.54 o 
   7   5   0       20.92       20.41      4.70 o 
   8   5   0        6.06       10.00      4.48 o 
   0   6   0       52.77       56.65      4.68 o 
   1   6   0       66.85       71.20      3.62 o 
   2   6   0       11.94       15.08      1.99 o 
   3   6   0        0.29       -0.55      1.39 o 
   4   6   0       29.18       34.12      3.53 o 
   5   6   0       77.88       80.88      4.60 o 
   6   6   0        5.14        1.47      2.76 o 
   7   6   0        0.84       -4.17      2.82 o 
   8   6   0        0.52       -0.53      4.17 o 
   1   7   0        2.57       -0.06      1.88 o 
   2   7   0      126.55      123.12      3.74 o 
   3   7   0      146.14      150.89      7.09 o 
   4   7   0       15.57       18.46      3.29 o 
   5   7   0        3.27       -1.87      2.67 o 
   6   7   0        0.17       -3.67      2.73 o 
   7   7   0        6.77        2.45      3.45 o 
   8   7   0        5.59       12.38      4.84 o 
   0   8   0      364.70      377.48     11.40 o 
   1   8   0        1.11       -1.55      2.24 o 
   2   8   0      234.97      245.14      7.95 o 
   3   8   0       46.87       47.74      4.19 o 
   4   8   0       13.90       15.91      3.50 o 
   5   8   0        8.62        5.06      3.03 o 
   6   8   0       21.67       21.36      5.01 o 
   7   8   0        0.01       -3.40      3.34 o 
   1   9   0       23.56       20.58      5.18 o 
   2   9   0        0.64       -2.92      2.48 o 
   3   9   0      108.31      137.11     11.69 o 
   4   9   0       33.94       39.59      6.44 o 
   5   9   0        0.00       -0.36      2.79 o 
   6   9   0        0.68       -3.19      3.17 o 
   7   9   0        0.04        1.74      4.16 o 
   0  10   0      360.68      390.40     17.86 o 
   1  10   0       20.24       21.64      6.94 o 
   2  10   0        5.32        9.07      6.57 o 
   3  10   0        0.17       -5.10      3.77 o 
   4  10   0        2.99        2.79      7.72 o 
   5  10   0       22.97       33.54     10.88 o 
   6  10   0        4.14       -3.08      6.92 o 
   1  11   0       40.18       25.77     11.55 o 
   2  11   0       27.71       18.48     12.96 o 
   3  11   0        1.04       -1.90      4.11 o 
   4  11   0        5.74        4.54      5.47 o 
   5  11   0        0.69        3.50      5.43 o 
   0  12   0        0.95       -0.49      4.23 o 
   1  12   0       11.54        5.99      4.04 o 
   2  12   0        2.66        0.15      3.77 o 
   3  12   0        8.11        5.41      5.45 o 
   4  12   0        1.35       -1.31      5.56 o 
   1  13   0        0.23       -0.12      4.23 o 
   2  13   0        1.07       -1.95      6.32 o 
   1   0   1    19871.58    19747.91    609.96 o 
   2   0   1       64.54       57.82      1.48 o 
   3   0   1      832.41      881.84      9.24 o 
   4   0   1        2.70        0.24      1.31 o 
   5   0   1      538.09      551.92      9.43 o 
   6   0   1       27.76       36.81      5.87 o 
   7   0   1       27.60       29.55      4.45 o 
   8   0   1        1.63        2.37      3.67 o 
   9   0   1        1.09       -2.36      4.13 o 
   0   1   1      108.17       99.62      2.31 o 
   1   1   1      280.95      267.52      3.45 o 
   2   1   1     5159.40     5108.99     48.27 o 
   3   1   1      954.46      942.02     10.92 o 
   4   1   1       90.28       85.41      1.65 o 
   5   1   1       19.00       17.77      1.65 o 
   6   1   1       14.82        8.54      2.18 o 
   7   1   1       51.22       42.84      6.28 o 
   8   1   1       19.47       25.68      3.77 o 
   9   1   1       11.15       10.26      3.35 o 
   0   2   1    17130.71    14954.12    388.94 o 
   1   2   1    11081.35    10863.30     75.22 o 
   2   2   1     1146.16     1190.48     12.91 o 
   3   2   1      840.04      855.71      7.81 o 
   4   2   1       94.96       81.98      2.32 o 
   5   2   1      260.15      266.92      4.44 o 
   6   2   1       60.92       62.80      3.84 o 
   7   2   1       29.24       28.58      3.24 o 
   8   2   1       10.11       11.79      3.22 o 
   9   2   1        3.66        2.84      3.05 o 
   0   3   1       13.68       11.18      1.40 o 
   1   3   1      119.03      117.33      1.75 o 
   2   3   1      614.25      604.64      5.64 o 
   3   3   1     1103.44     1137.60      9.96 o 
   4   3   1       60.06       56.37      2.11 o 
   5   3   1       35.75       34.98      2.25 o 
   6   3   1       70.24       68.78      2.87 o 
   7   3   1       19.23       21.40      3.10 o 
   8   3   1       31.34       33.25      3.80 o 
   9   3   1        1.05        2.00      3.06 o 
   0   4   1       80.63       68.26      2.92 o 
   1   4   1      629.17      638.28      5.53 o 
   2   4   1      383.39      386.51      4.45 o 
   3   4   1      189.83      186.68      2.65 o 
   4   4   1        0.55       -0.69      1.14 o 
   5   4   1       27.26       28.98      2.30 o 
   6   4   1       42.14       45.86      3.26 o 
   7   4   1        2.20       -0.28      2.31 o 
   8   4   1        8.97        5.74      2.92 o 
   9   4   1        2.98        3.81      3.00 o 
   0   5   1      298.69      303.96      6.87 o 
   1   5   1      227.16      218.81      4.31 o 
   2   5   1      249.49      261.67      3.13 o 
   3   5   1      508.12      532.07      5.95 o 
   4   5   1       18.74       21.70      1.99 o 
   5   5   1       41.18       45.90      2.84 o 
   6   5   1       22.38       27.57      2.83 o 
   7   5   1        4.71        1.76      2.19 o 
   8   5   1        5.40        4.70      2.81 o 
   0   6   1      460.17      493.28     10.28 o 
   1   6   1      111.24      113.24      3.43 o 
   2   6   1       29.50       33.75      1.55 o 
   3   6   1       78.04       70.56      2.11 o 
   4   6   1        4.35        2.22      1.54 o 
   5   6   1        4.10       -1.61      1.71 o 
   6   6   1       16.39       11.47      2.43 o 
   7   6   1        7.94        6.47      2.38 o 
   8   6   1        0.34       -2.49      2.65 o 
   0   7   1       15.67       11.64      2.79 o 
   1   7   1       10.60        8.49      1.57 o 
   2   7   1       96.94       93.58      2.63 o 
   3   7   1      110.72      103.47      2.74 o 
   4   7   1      108.51      110.95      3.49 o 
   5   7   1       11.40        4.92      2.19 o 
   6   7   1        4.58       -0.21      2.04 o 
   7   7   1        6.54        6.17      2.52 o 
   8   7   1        2.18        6.30      3.06 o 
   0   8   1        1.16       -2.23      2.95 o 
   1   8   1      188.85      182.27      4.15 o 
   2   8   1       25.62       26.30      2.29 o 
   3   8   1       11.60       13.83      2.13 o 
   4   8   1       58.21       64.84      3.18 o 
   5   8   1       33.52       29.39      2.86 o 
   6   8   1        1.76       -2.20      2.18 o 
   7   8   1        0.48       -3.41      2.27 o 
   0   9   1       22.83       24.99      3.28 o 
   1   9   1       27.07       23.76      2.93 o 
   2   9   1      115.41      120.52      4.16 o 
   3   9   1       69.18       71.60      4.75 o 
   4   9   1       16.13       15.61      2.75 o 
   5   9   1       10.02       11.69      2.65 o 
   6   9   1        2.34       -0.07      2.51 o 
   7   9   1        0.94        1.28      2.85 o 
   0  10   1        7.33        7.17      2.90 o 
   1  10   1      149.55      182.15      6.66 o 
   2  10   1        2.23        1.36      2.68 o 
   3  10   1       29.77       35.99      5.44 o 
   4  10   1        8.74        6.59      4.29 o 
   5  10   1        5.41        7.98      3.70 o 
   6  10   1        1.30        3.23      3.33 o 
   0  11   1       28.31        8.05      3.19 o 
   1  11   1        1.69       -0.49      1.85 o 
   2  11   1        4.36        1.79      2.32 o 
   3  11   1       11.79       14.72      3.75 o 
   4  11   1        6.69        6.73      4.47 o 
   5  11   1        1.54       -1.67      3.90 o 
   0  12   1       43.74        5.50      4.12 o 
   1  12   1        3.98        1.32      2.16 o 
   2  12   1        5.80        0.61      3.06 o 
   3  12   1        0.55       -2.65      3.18 o 
   4  12   1        0.56        0.58      4.11 o 
   0  13   1        1.26        0.10      3.42 o 
   1  13   1        0.15       -1.61      2.63 o 
   2  13   1        0.55       -4.81      3.45 o 
   0   0   2    20666.42    19858.57    355.86 o 
   1   0   2       26.85       22.26      0.96 o 
   2   0   2      232.15      236.28      4.51 o 
   3   0   2      130.82      121.38      2.61 o 
   4   0   2      890.71      868.94      9.77 o 
   5   0   2       38.41       36.88      2.26 o 
   6   0   2       50.92       53.70      6.27 o 
   7   0   2       33.49       30.78      5.18 o 
   8   0   2        0.31        0.96      3.38 o 
   9   0   2        1.72        0.35      4.02 o 
   0   1   2      151.05      154.70      3.66 o 
   1   1   2     3551.45     3312.27     25.37 o 
   2   1   2      631.91      613.36      5.49 o 
   3   1   2      379.88      383.96      3.38 o 
   4   1   2       92.34       90.08      1.76 o 
   5   1   2      142.12      135.75      2.78 o 
   6   1   2        2.07       -0.53      1.76 o 
   7   1   2        8.47       10.39      2.65 o 
   8   1   2       56.52       68.12      4.75 o 
   9   1   2       17.79       20.91      3.96 o 
   0   2   2      153.75      167.12      3.41 o 
   1   2   2     7585.37     7114.48     77.49 o 
   2   2   2     2480.23     2528.13     25.23 o 
   3   2   2      495.79      481.20      7.67 o 
   4   2   2      281.09      284.77      3.78 o 
   5   2   2       15.60       10.77      1.42 o 
   6   2   2       90.71       88.59      2.98 o 
   7   2   2       42.55       39.20      3.57 o 
   8   2   2        2.74        7.79      2.95 o 
   9   2   2        2.28        1.91      3.06 o 
   0   3   2       79.64       70.11      2.56 o 
   1   3   2     1433.81     1469.63     11.38 o 
   2   3   2      591.65      594.55      6.58 o 
   3   3   2     1157.16     1201.73     13.12 o 
   4   3   2       73.82       64.80      2.22 o 
   5   3   2       44.98       46.29      2.52 o 
   6   3   2       47.12       51.99      3.05 o 
   7   3   2       35.90       33.55      3.50 o 
   8   3   2        4.55        8.96      2.67 o 
   9   3   2        1.95        0.22      2.97 o 
   0   4   2      841.25      880.49     12.51 o 
   1   4   2      126.06      127.56      2.10 o 
   2   4   2      459.82      454.24      5.72 o 
   3   4   2      947.87      993.37      7.87 o 
   4   4   2      113.46      116.08      2.97 o 
   5   4   2       73.38       71.79      2.70 o 
   6   4   2       54.72       60.66      3.33 o 
   7   4   2       25.19       26.81      3.43 o 
   8   4   2        9.06        8.25      2.74 o 
   9   4   2        1.46       -0.53      3.12 o 
   0   5   2     1749.07     1834.88     23.13 o 
   1   5   2      642.72      658.00      6.71 o 
   2   5   2      188.66      183.27      2.50 o 
   3   5   2       23.47       30.03      1.63 o 
   4   5   2      116.54      114.61      3.09 o 
   5   5   2       46.68       54.41      3.77 o 
   6   5   2       22.49       16.93      2.53 o 
   7   5   2       13.56       14.45      2.57 o 
   8   5   2       11.17       10.04      2.86 o 
   0   6   2      470.75      513.91     10.10 o 
   1   6   2      981.78     1025.64      9.67 o 
   2   6   2      199.19      184.35      2.75 o 
   3   6   2        3.97        3.77      1.18 o 
   4   6   2      125.64      132.00      3.55 o 
   5   6   2       75.73       71.90      3.22 o 
   6   6   2        9.26        4.03      2.11 o 
   7   6   2        9.33        7.33      2.38 o 
   8   6   2        7.42        5.85      2.96 o 
   0   7   2       44.22       47.17      3.91 o 
   1   7   2        6.78        5.31      1.43 o 
   2   7   2       90.29       90.18      2.33 o 
   3   7   2      318.60      323.02      7.02 o 
   4   7   2       30.69       35.21      2.56 o 
   5   7   2       37.30       44.31      3.81 o 
   6   7   2        4.74        4.44      2.10 o 
   7   7   2        8.61        5.77      2.42 o 
   8   7   2        7.65        8.45      3.08 o 
   0   8   2       39.99       35.24      3.94 o 
   1   8   2       13.77       14.84      1.76 o 
   2   8   2      110.02      104.64      3.15 o 
   3   8   2      140.21      136.23      4.39 o 
   4   8   2       30.78       34.73      3.22 o 
   5   8   2       10.32       11.34      2.29 o 
   6   8   2       19.57       22.29      3.14 o 
   7   8   2        3.18        1.66      2.59 o 
   0   9   2      189.75      194.47      7.28 o 
   1   9   2       89.27       93.69      3.83 o 
   2   9   2       27.35       25.07      3.30 o 
   3   9   2      112.48      114.63      6.41 o 
   4   9   2       18.93       19.84      3.26 o 
   5   9   2        6.68        6.46      2.76 o 
   6   9   2        0.22       -1.11      2.69 o 
   0  10   2      152.47      167.87      9.03 o 
   1  10   2        1.34        0.94      2.42 o 
   2  10   2       72.77       61.53      8.82 o 
   3  10   2       27.94       37.00      4.25 o 
   4  10   2       13.05       16.32      3.77 o 
   5  10   2       13.19       12.39      3.25 o 
   6  10   2        9.66        6.10      3.09 o 
   0  11   2       12.05        5.26      3.57 o 
   1  11   2       42.02       31.69     10.52 o 
   2  11   2        0.61       -0.05      2.93 o 
   3  11   2        1.16        0.77      3.66 o 
   4  11   2       11.87       21.67      5.05 o 
   5  11   2       10.05        9.86      4.85 o 
   0  12   2        2.00       -1.28      2.79 o 
   1  12   2        2.23        0.76      2.65 o 
   2  12   2        7.36        5.41      3.25 o 
   3  12   2        2.13        1.12      3.37 o 
   4  12   2        2.49        1.38      4.95 o 
   0  13   2        2.35        1.50      3.18 o 
   1  13   2        2.16       -2.12      3.55 o 
   1   0   3     1387.10     1380.97     16.02 o 
   2   0   3       12.25        5.72      0.69 o 
   3   0   3      200.83      209.40      3.98 o 
   4   0   3      110.97       97.09      2.82 o 
   5   0   3        2.09        0.90      1.25 o 
   6   0   3        0.83       -3.05      2.03 o 
   7   0   3        0.16       -4.53      3.02 o 
   8   0   3        2.08        3.22      3.71 o 
   9   0   3        3.20        0.71      4.31 o 
   0   1   3      523.23      522.20      8.18 o 
   1   1   3      379.73      344.37      3.58 o 
   2   1   3      408.05      369.61      2.96 o 
   3   1   3      218.56      208.07      3.18 o 
   4   1   3      201.17      195.46      2.46 o 
   5   1   3       37.91       35.98      1.61 o 
   6   1   3       14.86       10.35      2.20 o 
   7   1   3       47.10       53.28      3.56 o 
   8   1   3        8.52       12.53      3.03 o 
   9   1   3        6.15        7.39      3.22 o 
   0   2   3        0.40        0.08      0.69 o 
   1   2   3      336.95      327.43      3.07 o 
   2   2   3      533.20      539.79      4.56 o 
   3   2   3      586.57      599.79      6.18 o 
   4   2   3       59.06       58.82      1.60 o 
   5   2   3       33.34       30.24      1.92 o 
   6   2   3       11.95       12.46      1.98 o 
   7   2   3        6.12        5.44      2.30 o 
   8   2   3       14.83       18.40      3.35 o 
   9   2   3        2.02       -2.31      2.94 o 
   0   3   3      178.64      173.11      4.98 o 
   1   3   3     1852.01     1856.74     23.43 o 
   2   3   3      215.76      223.08      2.79 o 
   3   3   3       56.15       71.87      2.37 o 
   4   3   3        0.66       -1.02      0.68 o 
   5   3   3       93.55       83.23      2.61 o 
   6   3   3       14.77       14.86      2.06 o 
   7   3   3        7.45        9.75      2.52 o 
   8   3   3       30.72       38.31      3.71 o 
   9   3   3        1.53       -1.97      2.91 o 
   0   4   3       44.36       34.31      2.40 o 
   1   4   3     1047.81     1055.37     13.27 o 
   2   4   3      533.51      513.45      6.74 o 
   3   4   3      714.41      777.79      6.48 o 
   4   4   3       75.29       73.16      2.36 o 
   5   4   3        3.00       -0.57      1.43 o 
   6   4   3       54.04       67.25      3.12 o 
   7   4   3        5.89        4.51      2.39 o 
   8   4   3        4.90        8.08      2.80 o 
   0   5   3      163.99      179.28      6.14 o 
   1   5   3     1650.93     1688.49     13.69 o 
   2   5   3      119.80      128.21      2.37 o 
   3   5   3      639.64      666.03      9.16 o 
   4   5   3       19.72       17.97      1.82 o 
   5   5   3       30.18       30.48      2.38 o 
   6   5   3       15.56       18.70      2.39 o 
   7   5   3       19.10       17.07      2.55 o 
   8   5   3        5.30        3.62      2.65 o 
   0   6   3      410.29      455.29      9.49 o 
   1   6   3      145.82      156.14      3.19 o 
   2   6   3      269.25      270.53      3.86 o 
   3   6   3       77.51       75.31      2.12 o 
   4   6   3       81.54       88.47      2.93 o 
   5   6   3       58.47       60.58      3.34 o 
   6   6   3       74.13       83.78      3.49 o 
   7   6   3       12.72       12.65      2.49 o 
   8   6   3        3.00        5.84      2.85 o 
   0   7   3      275.15      314.27      8.26 o 
   1   7   3      125.87      133.96      3.18 o 
   2   7   3      212.88      216.48      4.24 o 
   3   7   3      263.12      286.79      4.45 o 
   4   7   3       26.16       26.45      2.40 o 
   5   7   3       13.80       14.80      2.35 o 
   6   7   3       17.95       13.97      2.40 o 
   7   7   3        8.16       11.26      2.59 o 
   0   8   3      149.22      166.93      6.46 o 
   1   8   3      132.15      124.53      3.98 o 
   2   8   3       57.26       67.45      4.15 o 
   3   8   3      207.82      213.40      6.58 o 
   4   8   3       49.28       59.27      4.51 o 
   5   8   3       58.14       62.05      5.86 o 
   6   8   3       18.51       15.63      3.08 o 
   7   8   3        0.26        1.03      2.87 o 
   0   9   3       44.32       41.58     10.83 o 
   1   9   3       52.16       49.29      6.49 o 
   2   9   3       94.39      100.26      3.94 o 
   3   9   3       37.58       42.54      4.99 o 
   4   9   3       59.17       65.47      4.48 o 
   5   9   3       16.71       22.16      3.44 o 
   6   9   3       12.91       12.90      3.22 o 
   0  10   3        7.82        2.79      2.59 o 
   1  10   3       22.36       12.14      2.87 o 
   2  10   3       50.53       47.84      6.35 o 
   3  10   3       71.20       75.76      5.05 o 
   4  10   3       37.22       53.52      6.41 o 
   5  10   3       26.48       35.46      5.32 o 
   6  10   3        1.07       -0.34      2.92 o 
   1  11   3       18.97       11.30      3.82 o 
   2  11   3        0.42        0.11      2.73 o 
   3  11   3        0.53        0.17      3.96 o 
   4  11   3       15.14       19.09      4.98 o 
   5  11   3        1.21       -1.89      4.08 o 
   0  12   3        0.31       -2.62      2.28 o 
   1  12   3        8.78        2.56      2.03 o 
   2  12   3        1.22        0.22      2.97 o 
   3  12   3        1.87       -2.52      3.83 o 
   0  13   3        4.02       -1.11      3.72 o 
   1  13   3        3.35       -0.91      3.17 o 
   0   0   4     8002.45     7380.50    128.98 o 
   1   0   4      655.62      586.91     11.10 o 
   2   0   4      140.57      137.20      2.37 o 
   3   0   4      330.61      334.01      4.45 o 
   4   0   4        0.02       -1.10      0.97 o 
   5   0   4       32.56       33.58      2.24 o 
   6   0   4        4.66       -0.64      2.34 o 
   7   0   4       21.10       19.30      4.43 o 
   8   0   4        2.80        1.55      3.71 o 
   9   0   4        4.28        2.87      4.04 o 
   0   1   4     1149.26     1174.29     16.52 o 
   1   1   4     1577.24     1538.64     14.16 o 
   2   1   4      986.08      952.59      9.86 o 
   3   1   4      252.90      243.18      2.70 o 
   4   1   4       75.04       72.34      1.59 o 
   5   1   4      101.00       95.12      2.13 o 
   6   1   4       63.77       59.34      3.21 o 
   7   1   4       32.51       37.83      3.27 o 
   8   1   4        5.20        3.77      2.69 o 
   9   1   4        2.98        1.35      3.03 o 
   0   2   4      235.70      227.72      5.03 o 
   1   2   4     3304.83     3380.36     20.99 o 
   2   2   4      376.30      367.82      4.01 o 
   3   2   4       15.69       15.20      1.67 o 
   4   2   4        7.77        7.29      1.14 o 
   5   2   4      103.85       97.25      2.72 o 
   6   2   4       15.29       10.91      1.92 o 
   7   2   4        3.71        2.80      2.18 o 
   8   2   4        4.14        4.88      2.91 o 
   9   2   4        0.23       -3.02      2.76 o 
   0   3   4     8309.20     8173.79    142.65 o 
   1   3   4      474.44      490.84      4.93 o 
   2   3   4      297.97      307.33      5.03 o 
   3   3   4       32.67       38.22      1.48 o 
   4   3   4      185.78      190.49      2.81 o 
   5   3   4      104.50       95.74      3.00 o 
   6   3   4       22.81       22.92      2.37 o 
   7   3   4       23.97       26.88      3.09 o 
   8   3   4       13.65       15.39      3.00 o 
   9   3   4        1.42        3.41      3.39 o 
   0   4   4      458.73      479.33      8.44 o 
   1   4   4       61.18       51.74      1.46 o 
   2   4   4      470.63      449.08      7.21 o 
   3   4   4      173.22      190.67      2.78 o 
   4   4   4        4.59        7.22      1.42 o 
   5   4   4       19.31       22.93      2.42 o 
   6   4   4       36.66       43.20      3.02 o 
   7   4   4        7.63        4.86      2.48 o 
   8   4   4       16.97       23.03      3.32 o 
   0   5   4     3101.93     3268.64     45.65 o 
   1   5   4     1026.71     1098.54     12.31 o 
   2   5   4      381.10      405.67      6.60 o 
   3   5   4      180.66      179.45      2.90 o 
   4   5   4       54.13       55.40      2.45 o 
   5   5   4       37.69       34.69      2.52 o 
   6   5   4       63.67       72.57      3.30 o 
   7   5   4        0.89       -2.11      2.04 o 
   8   5   4       10.34        6.71      2.92 o 
   0   6   4      811.51      848.77     14.06 o 
   1   6   4      678.44      699.06     11.76 o 
   2   6   4       69.61       74.49      2.40 o 
   3   6   4      127.38      128.15      3.63 o 
   4   6   4      201.93      206.72      4.16 o 
   5   6   4      150.45      149.10      3.88 o 
   6   6   4       27.79       35.31      2.87 o 
   7   6   4        7.65        7.24      2.31 o 
   8   6   4       10.89        6.94      2.96 o 
   0   7   4      469.52      488.39     10.64 o 
   1   7   4       16.36       17.54      2.20 o 
   2   7   4      364.39      351.21      5.85 o 
   3   7   4       39.28       42.34      2.68 o 
   4   7   4       27.90       31.25      3.26 o 
   5   7   4       66.10       79.25      4.27 o 
   6   7   4        6.61        9.59      2.59 o 
   7   7   4        9.41       11.41      2.83 o 
   0   8   4       20.90       26.53      3.84 o 
   1   8   4       40.26       43.30      3.08 o 
   2   8   4      261.18      257.97      8.98 o 
   3   8   4       96.24      100.86      4.89 o 
   4   8   4       16.88       13.43      2.88 o 
   5   8   4       71.75       78.22      7.44 o 
   6   8   4       28.63       29.29      3.60 o 
   7   8   4       11.63       13.24      3.12 o 
   0   9   4      115.24      110.19      5.72 o 
   1   9   4       30.80       21.89      2.82 o 
   2   9   4      118.85      106.00      8.99 o 
   3   9   4       40.40       50.85      6.27 o 
   4   9   4       53.88       59.07      7.12 o 
   5   9   4       65.61       91.11      5.83 o 
   6   9   4        4.39        1.03      2.79 o 
   0  10   4        1.19       -3.10      2.40 o 
   1  10   4        4.51        2.54      2.11 o 
   2  10   4       78.19       74.28     10.57 o 
   3  10   4       39.34       41.97      8.15 o 
   4  10   4       15.65       23.23      4.14 o 
   5  10   4        5.13        4.52      2.87 o 
   6  10   4        9.45        8.91      3.21 o 
   0  11   4       18.23        8.70      3.63 o 
   1  11   4       30.47       20.47      6.69 o 
   2  11   4       11.31        9.48      2.80 o 
   3  11   4       22.76       20.28      3.89 o 
   4  11   4        0.79       -1.88      3.29 o 
   5  11   4        4.38        5.81      3.90 o 
   0  12   4        1.69       -0.98      3.00 o 
   1  12   4        1.53       -0.96      1.99 o 
   2  12   4        1.69       -0.77      3.45 o 
   3  12   4        2.02       -1.66      4.28 o 
   0  13   4        2.60        0.23      3.38 o 
   1  13   4        1.69        0.44      3.10 o 
   1   0   5      186.11      189.89      4.69 o 
   2   0   5      327.64      321.48      4.16 o 
   3   0   5      203.62      200.20      3.45 o 
   4   0   5       29.69       30.37      2.24 o 
   5   0   5      160.78      147.70      3.58 o 
   6   0   5      176.02      157.70      5.64 o 
   7   0   5        3.31       -4.94      3.29 o 
   8   0   5       11.83        9.05      5.16 o 
   9   0   5        3.33        0.79      3.97 o 
   0   1   5       56.07       50.25      2.73 o 
   1   1   5      769.81      788.17      8.81 o 
   2   1   5     1455.20     1405.08     15.39 o 
   3   1   5      962.04     1023.97      7.04 o 
   4   1   5      273.44      270.47      3.11 o 
   5   1   5       83.60       78.94      2.08 o 
   6   1   5      151.84      155.90      4.33 o 
   7   1   5       19.77       18.12      3.12 o 
   8   1   5        1.56        0.90      2.48 o 
   9   1   5        0.20       -1.44      2.99 o 
   0   2   5       15.58       13.72      1.82 o 
   1   2   5      509.96      488.18      4.18 o 
   2   2   5     3122.48     3130.33     23.63 o 
   3   2   5      228.45      225.02      4.80 o 
   4   2   5       29.47       24.35      1.36 o 
   5   2   5       23.34       27.36      2.07 o 
   6   2   5       69.68       66.61      3.11 o 
   7   2   5       24.97       32.13      3.23 o 
   8   2   5       15.07       20.84      3.50 o 
   9   2   5        2.02        4.06      3.12 o 
   0   3   5      110.00      109.76      3.53 o 
   1   3   5     2033.36     2045.38     21.30 o 
   2   3   5      413.29      471.90      5.48 o 
   3   3   5       10.66       11.72      1.22 o 
   4   3   5      113.34      113.45      2.39 o 
   5   3   5       65.16       65.54      2.65 o 
   6   3   5       78.98       71.94      3.18 o 
   7   3   5       14.84       11.91      2.71 o 
   8   3   5        2.15       -0.53      2.93 o 
   0   4   5       14.38       15.79      2.85 o 
   1   4   5      562.10      550.05      7.13 o 
   2   4   5      271.23      282.22      4.59 o 
   3   4   5      447.48      452.94      5.71 o 
   4   4   5      306.33      317.42      4.52 o 
   5   4   5      159.29      146.62      3.56 o 
   6   4   5       58.35       56.65      3.20 o 
   7   4   5        6.36        6.72      2.44 o 
   8   4   5        6.69        7.93      2.85 o 
   0   5   5        8.33        2.98      2.00 o 
   1   5   5     1188.88     1293.53     24.68 o 
   2   5   5      134.04      129.28      2.87 o 
   3   5   5      130.74      131.47      2.76 o 
   4   5   5       84.06       87.92      2.79 o 
   5   5   5       16.47       11.50      2.19 o 
   6   5   5        7.43        3.33      2.06 o 
   7   5   5        2.10        0.57      2.03 o 
   8   5   5        1.34        2.28      2.95 o 
   0   6   5        0.77        3.51      2.13 o 
   1   6   5       37.81       37.64      1.91 o 
   2   6   5       76.55       63.11      2.13 o 
   3   6   5       12.12       11.39      1.45 o 
   4   6   5        5.52        0.46      1.55 o 
   5   6   5       58.63       52.35      3.11 o 
   6   6   5       59.72       67.16      3.68 o 
   7   6   5       23.49       26.96      2.81 o 
   8   6   5        9.38       11.49      3.85 o 
   0   7   5       78.03       94.11      6.41 o 
   1   7   5      146.61      153.64      4.05 o 
   2   7   5       74.23       68.91      3.51 o 
   3   7   5      228.91      239.80      5.39 o 
   4   7   5        2.81        0.31      2.44 o 
   5   7   5       95.24       97.56      4.56 o 
   6   7   5       10.72       10.28      2.92 o 
   7   7   5        2.40        0.94      3.15 o 
   0   8   5      143.70      143.20      6.14 o 
   1   8   5       88.56       88.39      3.38 o 
   2   8   5       52.88       51.27      3.74 o 
   3   8   5       70.84       73.24      5.13 o 
   4   8   5      107.57      108.61      4.73 o 
   5   8   5       30.66       43.51      4.30 o 
   6   8   5       14.84       11.23      3.12 o 
   7   8   5        3.48        3.58      3.05 o 
   0   9   5       13.84        9.40      3.16 o 
   1   9   5        9.78        5.51      2.03 o 
   2   9   5       88.62       88.16      4.17 o 
   3   9   5      103.18      108.65      5.41 o 
   4   9   5        5.65        4.45      3.34 o 
   5   9   5        8.97        8.91      3.02 o 
   6   9   5       29.27       32.98      4.86 o 
   0  10   5       15.01        5.83      3.22 o 
   1  10   5        8.70        3.33      2.01 o 
   2  10   5       33.38       26.14      3.72 o 
   3  10   5       18.05       19.29      3.63 o 
   4  10   5       19.79       21.87      4.23 o 
   5  10   5       24.98       26.66      4.51 o 
   0  11   5       47.23       61.33      9.83 o 
   1  11   5        6.66        4.09      2.09 o 
   2  11   5        8.49        4.65      2.67 o 
   3  11   5       10.26        9.47      3.63 o 
   4  11   5        2.78        1.74      3.43 o 
   0  12   5        2.56        1.29      4.17 o 
   1  12   5        3.51        0.70      2.11 o 
   2  12   5        6.25        4.25      2.73 o 
   3  12   5        4.10        3.80      3.29 o 
   0   0   6      781.37      779.24     17.34 o 
   1   0   6      383.20      377.62      5.93 o 
   2   0   6      280.81      262.97      7.86 o 
   3   0   6        9.46        8.16      1.61 o 
   4   0   6      107.41      111.78      2.99 o 
   5   0   6      105.88      105.38      3.21 o 
   6   0   6       17.10       31.43      3.78 o 
   7   0   6        9.13        7.25      3.73 o 
   8   0   6        1.98       -2.99      6.30 o 
   9   0   6        1.69       -0.55      4.65 o 
   0   1   6      280.30      265.57      7.64 o 
   1   1   6     2457.26     2380.82     27.51 o 
   2   1   6     1290.96     1292.29     10.40 o 
   3   1   6      582.03      576.57      5.05 o 
   4   1   6       96.44       96.09      1.96 o 
   5   1   6      519.67      512.57      5.29 o 
   6   1   6      110.48      106.86      3.84 o 
   7   1   6       93.28       92.14      4.34 o 
   8   1   6        1.22       -0.70      2.71 o 
   9   1   6        4.23        3.12      3.35 o 
   0   2   6     1195.40     1191.69     18.16 o 
   1   2   6     1209.69     1194.75     11.29 o 
   2   2   6       67.47       79.84      1.82 o 
   3   2   6     1614.35     1742.63     17.59 o 
   4   2   6      115.48      110.86      2.43 o 
   5   2   6       19.10       21.45      1.98 o 
   6   2   6       24.26       28.21      2.47 o 
   7   2   6       53.52       57.14      3.88 o 
   8   2   6       10.68       12.82      3.12 o 
   9   2   6        3.24        0.23      3.16 o 
   0   3   6      286.88      263.12      6.93 o 
   1   3   6      569.14      572.19      6.96 o 
   2   3   6      294.65      284.26      3.24 o 
   3   3   6        7.42        4.30      0.99 o 
   4   3   6      272.93      276.34      4.14 o 
   5   3   6      185.83      176.38      3.81 o 
   6   3   6      143.68      138.58      3.76 o 
   7   3   6       11.35       10.25      2.69 o 
   8   3   6        0.47        0.84      2.87 o 
   0   4   6      649.81      645.41     23.69 o 
   1   4   6      273.88      276.64      3.89 o 
   2   4   6     1240.12     1253.79     15.19 o 
   3   4   6      368.91      369.74      5.34 o 
   4   4   6       33.25       36.25      2.00 o 
   5   4   6      167.97      172.35      3.92 o 
   6   4   6       71.59       74.27      3.45 o 
   7   4   6        4.54        4.45      2.52 o 
   8   4   6       15.04       23.57      3.48 o 
   0   5   6      834.26      899.67     24.53 o 
   1   5   6       93.64       99.73      3.88 o 
   2   5   6      363.09      371.23      7.20 o 
   3   5   6       33.13       39.78      1.77 o 
   4   5   6       64.20       58.90      2.60 o 
   5   5   6      121.94      128.85      3.60 o 
   6   5   6       26.86       26.91      2.66 o 
   7   5   6        0.54       -2.92      1.95 o 
   8   5   6        6.62        9.76      3.10 o 
   0   6   6        0.09       -0.49      2.11 o 
   1   6   6      140.54      130.55      3.99 o 
   2   6   6       57.73       57.51      3.29 o 
   3   6   6       51.52       49.60      2.32 o 
   4   6   6       36.16       33.43      3.09 o 
   5   6   6      122.89      127.90      4.22 o 
   6   6   6       24.50       21.31      3.00 o 
   7   6   6       12.11       13.26      2.76 o 
   8   6   6        6.68        3.81      3.96 o 
   0   7   6      212.42      208.85      6.64 o 
   1   7   6       29.30       27.01      2.42 o 
   2   7   6        3.70       -1.20      2.15 o 
   3   7   6       84.21       82.97      4.25 o 
   4   7   6      184.43      198.23      8.21 o 
   5   7   6       28.69       31.67      4.09 o 
   6   7   6        0.67        1.13      2.51 o 
   7   7   6        6.14        6.91      2.90 o 
   0   8   6        4.42        0.26      2.37 o 
   1   8   6       11.17        5.68      1.89 o 
   2   8   6      126.89      136.45      6.41 o 
   3   8   6       69.99       78.35      5.40 o 
   4   8   6        1.85       -1.41      2.55 o 
   5   8   6       23.60       19.26      3.83 o 
   6   8   6        5.01        8.46      3.05 o 
   7   8   6        2.61        2.55      2.82 o 
   0   9   6       13.97        6.69      3.11 o 
   1   9   6       16.05       12.85      2.30 o 
   2   9   6      118.51      114.76      4.78 o 
   3   9   6       24.79       25.38      4.14 o 
   4   9   6        1.98       -4.19      2.80 o 
   5   9   6        9.84        4.59      3.54 o 
   6   9   6        7.84        5.92      2.65 o 
   0  10   6       16.41        7.40      2.74 o 
   1  10   6       26.14       13.57      3.94 o 
   2  10   6       24.35       17.11      3.92 o 
   3  10   6        2.69       -1.09      2.93 o 
   4  10   6        0.68       -2.26      3.12 o 
   5  10   6        0.55       -0.67      3.67 o 
   0  11   6        1.29        0.22      2.53 o 
   1  11   6        5.86        3.51      1.79 o 
   2  11   6        2.12       -3.03      3.93 o 
   3  11   6        3.46        3.51      3.29 o 
   4  11   6        6.26        3.71      4.02 o 
   0  12   6        5.20        2.70      2.50 o 
   1  12   6       10.41        4.87      2.18 o 
   2  12   6        0.77       -0.78      2.67 o 
   3  12   6        2.57        2.19      3.90 o 
   1   0   7       22.50       26.09      6.77 o 
   2   0   7     2709.58     2858.57     40.32 o 
   3   0   7      608.83      646.24      7.54 o 
   4   0   7      761.38      764.49      8.82 o 
   5   0   7        3.51        0.02      1.61 o 
   6   0   7      123.60      108.83      4.98 o 
   7   0   7        0.41       -1.77      3.51 o 
   8   0   7        0.14       -5.23      3.49 o 
   0   1   7      636.49      664.60     22.01 o 
   1   1   7      168.59      192.16      3.27 o 
   2   1   7      929.06      964.14      9.43 o 
   3   1   7      888.87      951.66      8.46 o 
   4   1   7      335.73      325.79      3.69 o 
   5   1   7      295.55      293.71      3.75 o 
   6   1   7      181.09      169.59      4.69 o 
   7   1   7        6.61        4.46      2.67 o 
   8   1   7        7.46        7.20      3.12 o 
   0   2   7      177.71      167.75      5.10 o 
   1   2   7      546.77      549.43      5.47 o 
   2   2   7     2686.58     2868.45     24.75 o 
   3   2   7      239.22      231.02      4.67 o 
   4   2   7       27.19       23.01      1.48 o 
   5   2   7      161.40      139.43      3.41 o 
   6   2   7       75.32       80.54      3.08 o 
   7   2   7       15.53       24.19      3.11 o 
   8   2   7        6.41        8.58      3.21 o 
   0   3   7       22.80       25.20      2.94 o 
   1   3   7      243.54      245.20      3.04 o 
   2   3   7      601.03      634.13      7.93 o 
   3   3   7       40.89       40.89      1.69 o 
   4   3   7       64.77       60.45      1.99 o 
   5   3   7      336.49      335.18      5.31 o 
   6   3   7      133.53      123.17      3.67 o 
   7   3   7        5.97        3.73      2.44 o 
   8   3   7        8.25       14.08      3.49 o 
   0   4   7      232.09      246.36      8.36 o 
   1   4   7        5.50        2.27      0.87 o 
   2   4   7       98.68       99.36      2.99 o 
   3   4   7      131.25      141.84      2.74 o 
   4   4   7      103.34       98.93      2.62 o 
   5   4   7      146.07      146.94      3.98 o 
   6   4   7       35.39       37.81      2.91 o 
   7   4   7        5.79        5.83      2.57 o 
   8   4   7        8.70       11.52      3.15 o 
   0   5   7        0.07       -1.97      1.83 o 
   1   5   7      245.39      261.55      7.10 o 
   2   5   7      230.14      229.02      4.63 o 
   3   5   7      282.38      275.68      4.80 o 
   4   5   7       23.11       26.76      2.23 o 
   5   5   7       39.17       42.64      2.88 o 
   6   5   7        3.03        0.73      2.23 o 
   7   5   7        1.81        2.04      2.40 o 
   8   5   7        1.81       -0.23      3.26 o 
   0   6   7      550.78      577.37     19.13 o 
   1   6   7       75.91       77.87      3.43 o 
   2   6   7       10.77       11.19      2.24 o 
   3   6   7       20.50       17.94      2.21 o 
   4   6   7       73.98       79.13      4.27 o 
   5   6   7       28.95       32.49      4.48 o 
   6   6   7        7.78        2.83      2.78 o 
   7   6   7        5.50        6.26      3.07 o 
   0   7   7        0.01       -1.51      2.06 o 
   1   7   7       50.50       52.69      5.88 o 
   2   7   7       51.87       54.37      3.57 o 
   3   7   7        3.30       -1.69      2.28 o 
   4   7   7       30.13       31.84      3.55 o 
   5   7   7       53.28       49.46      4.11 o 
   6   7   7        1.23       -2.36      2.30 o 
   7   7   7        1.03       -0.28      2.80 o 
   0   8   7        2.97       -0.89      2.47 o 
   1   8   7        7.73        6.11      2.28 o 
   2   8   7       62.99       53.59      5.13 o 
   3   8   7       12.61        8.62      3.22 o 
   4   8   7        4.42       -2.53      2.69 o 
   5   8   7        1.56       -1.85      2.37 o 
   6   8   7        1.05       -0.50      2.73 o 
   0   9   7       20.93       18.20      4.84 o 
   1   9   7       25.01       13.61      3.16 o 
   2   9   7        7.37        5.85      2.58 o 
   3   9   7        8.05        1.17      2.84 o 
   4   9   7        0.71       -1.53      2.86 o 
   5   9   7        4.84        3.13      2.64 o 
   6   9   7        3.88        3.10      2.90 o 
   0  10   7        5.36        3.87      2.60 o 
   1  10   7        9.13        5.59      2.00 o 
   2  10   7        3.91       -0.60      2.73 o 
   3  10   7       12.08        6.29      2.96 o 
   4  10   7        3.39       -2.51      2.72 o 
   5  10   7        3.49       -0.74      3.14 o 
   0  11   7        0.03       -0.52      2.50 o 
   1  11   7        8.57        4.09      2.00 o 
   2  11   7        6.57        2.73      2.77 o 
   3  11   7        3.17        1.16      2.77 o 
   4  11   7        2.11       -0.50      3.19 o 
   0  12   7        3.05        3.91      2.85 o 
   1  12   7        3.10        0.56      2.17 o 
   2  12   7       16.92       11.80      4.35 o 
   0   0   8     3896.41     4105.44     75.62 o 
   1   0   8     3143.92     3182.59     42.48 o 
   2   0   8     1784.62     2030.97     19.49 o 
   3   0   8      784.68      866.31     10.40 o 
   4   0   8       19.93       21.72      2.32 o 
   5   0   8      195.18      184.57      4.33 o 
   6   0   8       74.41       78.66      7.99 o 
   7   0   8       10.56       13.89      4.33 o 
   8   0   8        0.01       -5.46      3.77 o 
   0   1   8      728.60      688.40     17.88 o 
   1   1   8      306.96      316.65      4.49 o 
   2   1   8      307.57      320.93      3.76 o 
   3   1   8      101.26      103.08      2.22 o 
   4   1   8       34.57       38.09      1.80 o 
   5   1   8      367.55      360.47      4.55 o 
   6   1   8      112.76      115.18      4.07 o 
   7   1   8        6.73        6.02      2.81 o 
   8   1   8        7.56        8.30      3.15 o 
   0   2   8        0.00       -1.32      1.47 o 
   1   2   8      234.49      231.18      3.71 o 
   2   2   8      369.90      368.51      4.75 o 
   3   2   8     1183.20     1195.21     12.57 o 
   4   2   8       23.38       31.38      1.70 o 
   5   2   8      120.12      110.69      3.23 o 
   6   2   8       44.78       45.83      2.94 o 
   7   2   8       58.43       75.02      4.17 o 
   8   2   8       12.82       15.52      3.54 o 
   0   3   8       51.46       39.24      1.64 o 
   1   3   8      405.34      428.40      8.87 o 
   2   3   8      511.76      505.49      6.33 o 
   3   3   8        3.07        4.28      1.41 o 
   4   3   8      168.55      171.73      3.17 o 
   5   3   8      339.95      341.26      6.51 o 
   6   3   8       18.32       19.55      2.49 o 
   7   3   8       10.35       11.73      2.76 o 
   8   3   8        0.80        2.78      3.03 o 
   0   4   8       50.84       59.25      4.16 o 
   1   4   8      431.69      449.86     14.76 o 
   2   4   8       95.99       88.60      2.65 o 
   3   4   8       11.14       14.28      1.36 o 
   4   4   8      125.36      124.14      2.97 o 
   5   4   8      163.58      161.72      4.29 o 
   6   4   8        6.86        3.81      2.12 o 
   7   4   8        5.46        5.34      2.67 o 
   8   4   8       12.19       11.19      3.23 o 
   0   5   8       26.62       22.87      4.03 o 
   1   5   8       51.31       59.49      2.91 o 
   2   5   8       34.68       39.23      2.88 o 
   3   5   8       65.09       66.09      2.85 o 
   4   5   8       63.23       67.09      4.82 o 
   5   5   8       23.00       27.80      2.87 o 
   6   5   8       47.65       46.10      4.36 o 
   7   5   8        3.43        0.94      2.71 o 
   8   5   8        4.96        4.43      4.23 o 
   0   6   8      200.83      213.59     10.19 o 
   1   6   8      168.91      175.70      4.81 o 
   2   6   8        0.30       -2.58      1.72 o 
   3   6   8       52.35       59.91      3.31 o 
   4   6   8       33.04       45.12      4.67 o 
   5   6   8       83.41       82.86      4.43 o 
   6   6   8       10.15        3.06      2.80 o 
   7   6   8        2.02        1.96      2.96 o 
   0   7   8       19.70       13.63      3.36 o 
   1   7   8        8.60        5.39      2.28 o 
   2   7   8       44.45       48.55      4.86 o 
   3   7   8        7.01        2.79      2.51 o 
   4   7   8        9.59        0.54      2.61 o 
   5   7   8        4.57        3.82      2.69 o 
   6   7   8        5.91        2.85      2.93 o 
   7   7   8        2.52        0.88      3.05 o 
   0   8   8       38.53       45.88      8.79 o 
   1   8   8       65.22       55.57      6.11 o 
   2   8   8       79.58       78.49      4.16 o 
   3   8   8       30.85       21.68      3.82 o 
   4   8   8        6.20        5.28      3.14 o 
   5   8   8        7.00        2.93      2.61 o 
   6   8   8        2.76       -0.49      2.77 o 
   0   9   8        3.53        0.12      2.68 o 
   1   9   8        5.90        5.39      2.30 o 
   2   9   8        6.53        0.90      2.37 o 
   3   9   8        1.33       -3.74      2.49 o 
   4   9   8        6.05        1.65      3.20 o 
   5   9   8        1.96        2.45      3.35 o 
   6   9   8        3.86        0.87      3.06 o 
   0  10   8       38.05       41.93      7.92 o 
   1  10   8        7.88        5.20      2.35 o 
   2  10   8       10.33        5.47      3.10 o 
   3  10   8       18.33       14.74      3.36 o 
   4  10   8        2.53        1.28      2.94 o 
   5  10   8        0.30       -1.02      3.36 o 
   0  11   8       18.89       29.36     10.29 o 
   1  11   8        5.06        2.03      1.82 o 
   2  11   8       23.22       18.20      6.12 o 
   3  11   8        6.38        6.06      2.94 o 
   4  11   8        7.49        4.85      3.37 o 
   0  12   8        1.39        2.03      2.79 o 
   1  12   8        8.07        4.85      3.00 o 
   2  12   8        2.83        1.97      2.68 o 
   1   0   9      608.42      545.76     21.49 o 
   2   0   9     2271.49     2303.89     33.46 o 
   3   0   9      122.13      107.10      3.28 o 
   4   0   9       88.10       86.63      3.26 o 
   5   0   9        7.53       -0.66      2.27 o 
   6   0   9       34.20       44.56      5.34 o 
   7   0   9        4.53        1.52      3.59 o 
   8   0   9        0.00       -3.72      4.15 o 
   0   1   9       21.98       19.30      4.19 o 
   1   1   9       26.19       30.30      1.88 o 
   2   1   9      240.11      233.09      4.58 o 
   3   1   9       92.26       88.76      2.21 o 
   4   1   9      183.41      184.82      3.07 o 
   5   1   9      212.99      200.76      3.48 o 
   6   1   9       21.50       25.24      2.99 o 
   7   1   9        1.98       -1.62      2.31 o 
   8   1   9        6.82        2.34      3.08 o 
   0   2   9      221.30      228.15      6.59 o 
   1   2   9       94.96       91.48      2.45 o 
   2   2   9      440.03      440.90      6.98 o 
   3   2   9        5.49        8.70      1.17 o 
   4   2   9       56.69       55.43      2.08 o 
   5   2   9      173.14      163.14      3.84 o 
   6   2   9       44.87       50.57      3.26 o 
   7   2   9        2.61        4.57      2.47 o 
   8   2   9        4.65        4.80      3.24 o 
   0   3   9      160.55      156.52      3.49 o 
   1   3   9       30.18       32.30      2.52 o 
   2   3   9      114.60      123.73      2.54 o 
   3   3   9       11.01        9.28      1.27 o 
   4   3   9       21.96       30.24      1.88 o 
   5   3   9       33.52       40.65      3.07 o 
   6   3   9      131.11      120.08      3.72 o 
   7   3   9        1.88       -0.91      2.33 o 
   8   3   9        9.53       12.47      3.56 o 
   0   4   9      335.68      336.17     16.25 o 
   1   4   9      181.45      176.80     10.22 o 
   2   4   9      246.55      219.22      5.42 o 
   3   4   9      207.09      192.53      3.72 o 
   4   4   9      199.34      192.82      4.05 o 
   5   4   9        4.03        3.80      2.18 o 
   6   4   9      108.56      114.66      4.10 o 
   7   4   9        7.63        8.75      3.11 o 
   8   4   9       10.68       21.43      5.16 o 
   0   5   9      102.07       88.50     11.54 o 
   1   5   9       19.73       26.72      2.68 o 
   2   5   9       59.70       59.11      3.22 o 
   3   5   9        5.47        4.95      1.86 o 
   4   5   9       27.80       29.89      3.45 o 
   5   5   9      107.05      108.74      4.69 o 
   6   5   9       14.13       13.95      3.12 o 
   7   5   9        2.12       -0.29      2.86 o 
   0   6   9       95.54       94.39      6.02 o 
   1   6   9       39.29       40.39      3.37 o 
   2   6   9       13.11        7.73      2.36 o 
   3   6   9       99.80      100.25      5.00 o 
   4   6   9      117.12      108.88      4.82 o 
   5   6   9       28.85       31.99      3.74 o 
   6   6   9        9.64        7.94      3.08 o 
   7   6   9        2.16       -1.27      2.98 o 
   0   7   9        9.51        6.53      3.60 o 
   1   7   9        2.21       -2.49      1.94 o 
   2   7   9       53.81       60.45      5.58 o 
   3   7   9        0.44       -3.52      2.35 o 
   4   7   9       75.33       69.90      6.46 o 
   5   7   9       10.22        4.80      2.75 o 
   6   7   9        0.01        0.46      2.88 o 
   7   7   9        0.39       -0.18      3.02 o 
   0   8   9       16.20       10.66      3.53 o 
   1   8   9      109.06      121.82      4.77 o 
   2   8   9       49.21       45.84      7.49 o 
   3   8   9       13.46       15.42      3.52 o 
   4   8   9       36.34       43.06      4.70 o 
   5   8   9        2.05        1.68      2.58 o 
   6   8   9        1.05       -1.83      2.91 o 
   0   9   9        7.87        5.86      2.83 o 
   1   9   9       37.77       29.09      7.16 o 
   2   9   9        3.25        2.39      2.38 o 
   3   9   9       27.67       33.33      4.24 o 
   4   9   9        9.87        7.85      3.69 o 
   5   9   9        0.07       -2.89      2.99 o 
   0  10   9        6.06        3.08      2.34 o 
   1  10   9       28.97       24.94      6.78 o 
   2  10   9       23.41       21.54      6.89 o 
   3  10   9       11.87       10.14      3.32 o 
   4  10   9        7.50        2.43      3.80 o 
   0  11   9        6.75        5.02      2.58 o 
   1  11   9       16.66       10.10      3.81 o 
   2  11   9        9.22       10.21      3.67 o 
   3  11   9       17.25       16.18      3.70 o 
   0  12   9        0.22        0.68      3.04 o 
   1  12   9        0.23       -2.50      1.94 o 
   0   0  10     1001.69      939.28     22.70 o 
   1   0  10       10.84       10.99      2.47 o 
   2   0  10      289.61      312.13      5.58 o 
   3   0  10       71.27       65.17      2.83 o 
   4   0  10       49.19       51.82      2.98 o 
   5   0  10       57.71       56.70      3.44 o 
   6   0  10       19.60       22.08      4.72 o 
   7   0  10        0.25       -1.03      3.89 o 
   8   0  10        0.05       -0.68      4.27 o 
   0   1  10      134.38      127.41      8.37 o 
   1   1  10      192.15      189.64      5.07 o 
   2   1  10      108.04      101.98      2.31 o 
   3   1  10       67.85       67.07      2.04 o 
   4   1  10       19.19       17.95      1.61 o 
   5   1  10        5.38        2.30      1.50 o 
   6   1  10       63.06       66.68      3.90 o 
   7   1  10        3.01       -2.17      2.70 o 
   8   1  10       19.19       22.52      4.02 o 
   0   2  10        0.09       -1.15      1.76 o 
   1   2  10      261.29      252.57      4.93 o 
   2   2  10        5.44        6.47      1.28 o 
   3   2  10      284.26      272.73      3.70 o 
   4   2  10       54.82       54.13      2.32 o 
   5   2  10       77.47       81.13      3.39 o 
   6   2  10       79.69       76.03      3.17 o 
   7   2  10       14.92       12.95      3.70 o 
   8   2  10        1.22        1.04      3.24 o 
   0   3  10      212.96      198.79      6.73 o 
   1   3  10      167.01      169.21      3.84 o 
   2   3  10       75.14       73.16      2.20 o 
   3   3  10      155.30      145.53      3.01 o 
   4   3  10       41.58       40.95      2.17 o 
   5   3  10      123.05      113.05      3.43 o 
   6   3  10       27.88       43.33      3.08 o 
   7   3  10        5.48        4.80      2.60 o 
   8   3  10        5.06        8.17      3.90 o 
   0   4  10        0.70       -0.68      2.37 o 
   1   4  10      216.48      215.09      5.71 o 
   2   4  10       16.25       16.99      2.24 o 
   3   4  10       53.43       56.27      3.43 o 
   4   4  10      124.08      125.10      4.18 o 
   5   4  10      117.29      109.35      4.73 o 
   6   4  10       30.16       33.74      3.70 o 
   7   4  10        0.82        2.04      3.78 o 
   0   5  10      127.35      133.28      6.70 o 
   1   5  10       50.87       53.22      4.89 o 
   2   5  10      172.27      170.62      6.60 o 
   3   5  10       58.02       58.05      3.29 o 
   4   5  10      115.28      107.99      4.57 o 
   5   5  10        6.17        2.27      2.65 o 
   6   5  10       20.48       18.88      3.42 o 
   7   5  10        3.20        4.34      3.49 o 
   0   6  10       81.90       67.85      8.74 o 
   1   6  10       16.61       16.51      2.78 o 
   2   6  10      130.78      139.41      8.13 o 
   3   6  10       77.73       76.14      3.87 o 
   4   6  10       12.43       12.53      3.24 o 
   5   6  10       63.74       75.41      4.93 o 
   6   6  10        9.61        1.90      2.83 o 
   7   6  10        4.78        2.80      3.34 o 
   0   7  10        9.74        9.60      4.36 o 
   1   7  10        7.49        1.27      2.44 o 
   2   7  10       24.34       27.59      3.46 o 
   3   7  10      212.39      222.22      7.51 o 
   4   7  10        0.89       -1.98      2.81 o 
   5   7  10       27.56       26.92      4.05 o 
   6   7  10        1.53       -1.83      3.25 o 
   0   8  10       45.16       36.41     17.97 o 
   1   8  10       64.90       59.35      8.87 o 
   2   8  10       30.97       36.28      5.54 o 
   3   8  10       19.92       23.26      3.80 o 
   4   8  10       11.58       10.88      3.57 o 
   5   8  10        9.86        6.84      3.73 o 
   6   8  10        1.67       -2.40      3.18 o 
   0   9  10       41.66       31.08     23.85 o 
   1   9  10       20.02       18.02      4.26 o 
   2   9  10       34.73       34.86      5.35 o 
   3   9  10       13.30       14.73      3.54 o 
   4   9  10        4.72        2.01      3.30 o 
   5   9  10        1.38       -0.36      3.46 o 
   0  10  10       16.30       17.00     12.74 o 
   1  10  10       20.30       12.14      3.48 o 
   2  10  10        7.70        3.88      3.20 o 
   3  10  10       21.34       20.22      3.81 o 
   4  10  10       11.69       11.98      3.96 o 
   0  11  10        1.67       -0.97      2.89 o 
   1  11  10        0.05       -1.43      2.22 o 
   2  11  10       26.56       21.76      8.51 o 
   3  11  10        1.59        0.76      3.23 o 
   1   0  11        0.41        2.93      2.01 o 
   2   0  11        7.17        5.52      1.78 o 
   3   0  11      118.52      128.77      3.86 o 
   4   0  11       18.85       18.45      2.47 o 
   5   0  11       40.47       49.16      3.74 o 
   6   0  11       11.25       16.39      4.33 o 
   7   0  11        0.09       -3.00      3.89 o 
   8   0  11        2.57        1.07      4.15 o 
   0   1  11      464.60      462.67     10.43 o 
   1   1  11      135.77      136.55      3.81 o 
   2   1  11       17.55       19.66      1.67 o 
   3   1  11       73.34       68.01      2.13 o 
   4   1  11       13.68       14.42      1.74 o 
   5   1  11       52.83       56.21      2.64 o 
   6   1  11       21.92       17.60      2.83 o 
   7   1  11       10.15       17.14      3.47 o 
   8   1  11        1.94        4.64      3.65 o 
   0   2  11       17.28       12.55      2.87 o 
   1   2  11       53.07       53.64      2.26 o 
   2   2  11       76.42       75.10      2.59 o 
   3   2  11       59.44       63.78      2.18 o 
   4   2  11       60.70       57.73      2.28 o 
   5   2  11       98.23       92.63      3.21 o 
   6   2  11       32.46       28.04      2.67 o 
   7   2  11        0.51       -1.56      2.66 o 
   8   2  11        0.82       -2.47      3.33 o 
   0   3  11        0.94       -0.34      3.03 o 
   1   3  11       12.29       14.87      2.29 o 
   2   3  11      313.68      305.92     10.82 o 
   3   3  11       79.70       70.93      2.44 o 
   4   3  11       75.91       74.78      2.63 o 
   5   3  11       15.90       14.55      2.40 o 
   6   3  11       20.87       22.69      2.89 o 
   7   3  11        9.84       10.49      4.28 o 
   0   4  11       38.28       53.13      4.78 o 
   1   4  11       16.90       18.85      2.71 o 
   2   4  11      199.82      184.40      5.20 o 
   3   4  11      154.27      148.80      4.13 o 
   4   4  11       33.71       39.07      3.82 o 
   5   4  11       46.40       56.68      4.30 o 
   6   4  11       15.86       14.22      3.21 o 
   7   4  11        3.77       -0.81      3.63 o 
   0   5  11       12.90        7.69      7.83 o 
   1   5  11      137.06      142.34      8.04 o 
   2   5  11      306.88      314.11     11.38 o 
   3   5  11      489.02      523.21      8.58 o 
   4   5  11       64.29       69.25      5.54 o 
   5   5  11       28.96       28.13      4.39 o 
   6   5  11        2.95        1.93      2.84 o 
   7   5  11        0.44       -2.94      3.33 o 
   0   6  11       17.29       19.32     11.50 o 
   1   6  11        9.07        5.14      2.95 o 
   2   6  11      122.75      118.15      5.54 o 
   3   6  11       87.52       88.14      3.94 o 
   4   6  11       65.11       74.96      5.61 o 
   5   6  11       13.37        8.77      3.15 o 
   6   6  11        1.18        0.64      3.06 o 
   0   7  11      113.94       95.84     14.55 o 
   1   7  11       11.80        8.01      3.12 o 
   2   7  11      145.07      152.23      7.93 o 
   3   7  11       57.67       60.68      4.53 o 
   4   7  11       75.82       90.85      6.00 o 
   5   7  11        1.37        0.20      2.95 o 
   6   7  11        3.18        3.62      3.22 o 
   0   8  11       21.87       10.00      8.63 o 
   1   8  11       35.57       30.69      8.87 o 
   2   8  11       31.86       38.05      6.52 o 
   3   8  11       26.16       26.35      4.25 o 
   4   8  11        1.92        0.70      3.20 o 
   5   8  11        4.55        1.97      3.49 o 
   0   9  11        3.76        0.28      2.67 o 
   1   9  11        6.80        7.67      2.96 o 
   2   9  11       13.41       13.42      3.99 o 
   3   9  11        5.02        3.24      3.20 o 
   4   9  11        2.38       -0.19      3.38 o 
   5   9  11        2.61        0.12      3.78 o 
   0  10  11        8.00        3.97      4.02 o 
   1  10  11        2.78       -1.81      2.18 o 
   2  10  11       13.93        8.56      3.56 o 
   3  10  11        4.21        4.79      3.42 o 
   0  11  11        2.92        1.60      3.48 o 
   1  11  11       10.12        6.68      2.55 o 
   2  11  11        2.91        2.10      4.29 o 
   0   0  12      116.22      122.85      7.53 o 
   1   0  12        0.99       -2.60      1.94 o 
   2   0  12        0.74       -2.18      1.96 o 
   3   0  12        0.80       -2.40      1.60 o 
   4   0  12      289.14      259.33      5.97 o 
   5   0  12        2.15       -0.70      2.29 o 
   6   0  12        4.56        4.74      4.24 o 
   7   0  12        0.95       -6.06      4.04 o 
   0   1  12       27.84       35.69      3.93 o 
   1   1  12       31.22       35.95      2.81 o 
   2   1  12      114.66       86.18      2.69 o 
   3   1  12        0.65       -1.80      1.20 o 
   4   1  12       25.92       23.51      2.03 o 
   5   1  12       13.69        9.89      1.91 o 
   6   1  12       10.68        3.42      2.73 o 
   7   1  12       16.62       22.59      3.76 o 
   0   2  12      832.32      842.62     34.11 o 
   1   2  12      133.02      120.02      3.30 o 
   2   2  12        5.15        5.11      1.63 o 
   3   2  12       57.27       56.43      2.41 o 
   4   2  12       59.67       53.73      2.46 o 
   5   2  12       41.98       56.28      3.39 o 
   6   2  12        2.09        0.77      2.11 o 
   7   2  12        0.79       -1.76      3.10 o 
   0   3  12      576.02      620.74     44.59 o 
   1   3  12      551.51      562.11      9.63 o 
   2   3  12       20.83       28.00      3.00 o 
   3   3  12      305.30      308.46      7.91 o 
   4   3  12       34.10       26.35      2.53 o 
   5   3  12       13.62       12.55      2.85 o 
   6   3  12       14.68       15.66      3.15 o 
   7   3  12       13.59       15.01      4.22 o 
   0   4  12      376.28      376.45     36.15 o 
   1   4  12      140.08      151.31      5.06 o 
   2   4  12       41.46       44.38      4.28 o 
   3   4  12       80.95       83.48      3.95 o 
   4   4  12        9.99        5.15      2.25 o 
   5   4  12       18.65       17.08      3.22 o 
   6   4  12        9.28       10.08      3.17 o 
   7   4  12        2.25       -0.91      3.68 o 
   0   5  12      546.04      574.34     63.79 o 
   1   5  12        9.59       12.82      2.97 o 
   2   5  12      202.09      222.24     10.61 o 
   3   5  12      548.02      577.76     18.97 o 
   4   5  12       62.39       76.34      5.40 o 
   5   5  12        9.34        8.16      3.24 o 
   6   5  12        1.10        0.12      2.85 o 
   7   5  12        7.44       13.36      4.25 o 
   0   6  12       70.38       63.01     12.71 o 
   1   6  12       31.00       25.43      4.06 o 
   2   6  12        2.98        0.74      2.60 o 
   3   6  12       13.93       16.67      2.93 o 
   4   6  12        1.13       -2.24      2.89 o 
   5   6  12        4.33        2.24      2.97 o 
   6   6  12       10.69        7.33      3.46 o 
   0   7  12       38.78       48.44     17.06 o 
   1   7  12       62.39       57.12     14.17 o 
   2   7  12       48.80       56.20      4.66 o 
   3   7  12       64.90       72.20      4.80 o 
   4   7  12       17.87       19.14      4.02 o 
   5   7  12        3.73        2.72      3.52 o 
   6   7  12        1.95        0.15      3.32 o 
   0   8  12        4.15        1.41      4.91 o 
   1   8  12       18.39       12.17      5.65 o 
   2   8  12        4.00        1.50      2.68 o 
   3   8  12        7.07        5.54      3.30 o 
   4   8  12        2.46       -2.37      3.23 o 
   5   8  12       19.10       21.89      4.58 o 
   0   9  12       51.41       29.88     30.55 o 
   1   9  12        6.17        3.69      2.37 o 
   2   9  12        2.68       -0.40      2.37 o 
   3   9  12        4.10        2.77      3.18 o 
   4   9  12        4.75        0.44      3.70 o 
   0  10  12        2.14        1.94      3.63 o 
   1  10  12        4.52        0.75      2.41 o 
   2  10  12        3.62       -3.04      3.37 o 
   3  10  12       13.09        9.62      3.74 o 
   0  11  12        2.69        1.31      3.39 o 
   1   0  13       19.25       27.14      4.60 o 
   2   0  13       57.85       52.63      3.46 o 
   3   0  13       27.67       32.87      3.06 o 
   4   0  13        0.10       -3.00      2.16 o 
   5   0  13        9.61        5.72      2.66 o 
   6   0  13        5.18       13.33      6.17 o 
   7   0  13        0.13       -0.25      6.11 o 
   0   1  13       50.94       53.09      4.24 o 
   1   1  13       36.45       38.58      3.15 o 
   2   1  13       27.52       21.65      2.06 o 
   3   1  13       56.21       53.45      2.63 o 
   4   1  13        0.45       -1.52      1.50 o 
   5   1  13       28.64       28.56      2.44 o 
   6   1  13       18.12       20.14      3.36 o 
   7   1  13        5.23        0.41      3.16 o 
   0   2  13      341.01      348.39      9.84 o 
   1   2  13      459.07      436.51      7.98 o 
   2   2  13       40.84       45.09      3.46 o 
   3   2  13      103.72       79.95      3.45 o 
   4   2  13       12.35        8.15      1.87 o 
   5   2  13       12.61        5.82      2.93 o 
   6   2  13        0.14       -1.03      2.86 o 
   7   2  13        1.75       -2.15      4.51 o 
   0   3  13      261.30      262.03      8.92 o 
   1   3  13      387.04      403.98     16.48 o 
   2   3  13      235.17      235.87      8.70 o 
   3   3  13       53.57       49.55      3.53 o 
   4   3  13        9.66        6.18      2.24 o 
   5   3  13        0.80       -2.90      2.71 o 
   6   3  13        1.84        0.19      2.57 o 
   7   3  13        8.59        8.34      4.94 o 
   0   4  13      344.85      372.44     38.32 o 
   1   4  13      184.13      193.03      6.98 o 
   2   4  13       15.82       19.90      3.19 o 
   3   4  13       24.84       23.50      3.02 o 
   4   4  13        4.18        0.13      2.70 o 
   5   4  13       21.89       25.17      3.52 o 
   6   4  13        2.00       -1.52      2.88 o 
   0   5  13      169.57      181.49     22.09 o 
   1   5  13      284.38      325.95     25.47 o 
   2   5  13      420.57      421.46     20.59 o 
   3   5  13       24.26       33.82      3.50 o 
   4   5  13       68.45       76.17      5.56 o 
   5   5  13        6.69        4.44      2.96 o 
   6   5  13        0.96        0.76      3.08 o 
   0   6  13       60.81       68.18     15.84 o 
   1   6  13        4.28        0.96      2.95 o 
   2   6  13       10.43       12.34      3.50 o 
   3   6  13       16.48       17.40      2.91 o 
   4   6  13        1.19       -3.68      2.96 o 
   5   6  13       10.64        6.19      3.71 o 
   6   6  13        1.85       -0.80      3.10 o 
   0   7  13      109.26      109.73     16.69 o 
   1   7  13       16.83       17.67      3.97 o 
   2   7  13       60.06       67.70     12.39 o 
   3   7  13       25.05       22.61      3.54 o 
   4   7  13        9.11        3.77      3.66 o 
   5   7  13        6.92        4.19      3.86 o 
   0   8  13       68.13       53.34     27.70 o 
   1   8  13        5.93        2.13      2.94 o 
   2   8  13        1.11       -2.93      2.70 o 
   3   8  13        9.90        6.68      6.77 o 
   4   8  13        6.73        2.74      3.64 o 
   0   9  13        4.36        0.66      4.12 o 
   1   9  13       22.55       11.38      3.58 o 
   2   9  13        1.26       -0.53      2.40 o 
   3   9  13       12.57       10.16      3.63 o 
   0  10  13       13.35        8.07      4.16 o 
   1  10  13        5.82        2.21      2.22 o 
   2  10  13        3.32        5.90      4.71 o 
   0   0  14        0.41       -3.33      4.25 o 
   1   0  14       40.92       47.53      5.26 o 
   2   0  14       20.76       19.81      3.09 o 
   3   0  14        5.71        2.99      2.46 o 
   4   0  14        3.41        2.49      2.45 o 
   5   0  14        1.99        0.04      2.57 o 
   6   0  14        0.16       -1.58      4.65 o 
   7   0  14        0.19       -4.93      4.02 o 
   0   1  14       12.28       15.47      3.84 o 
   1   1  14      177.81      164.45      4.93 o 
   2   1  14       64.88       66.66      2.79 o 
   3   1  14       56.68       56.68      2.92 o 
   4   1  14      101.98       93.60      3.14 o 
   5   1  14        3.27        0.89      1.83 o 
   6   1  14        1.42        2.09      3.17 o 
   7   1  14        1.19        3.73      3.56 o 
   0   2  14       14.04       16.15      4.05 o 
   1   2  14       15.00       13.69      2.75 o 
   2   2  14       80.97       82.83      3.51 o 
   3   2  14       35.54       26.86      2.94 o 
   4   2  14       14.07       13.97      2.44 o 
   5   2  14        3.18       -1.02      2.68 o 
   6   2  14        5.40        5.99      3.72 o 
   7   2  14        2.42        4.74      5.26 o 
   0   3  14      756.20      829.89     30.84 o 
   1   3  14       73.86       73.22      3.98 o 
   2   3  14        1.98       -0.33      2.44 o 
   3   3  14       33.03       34.64      3.17 o 
   4   3  14       13.19        8.52      2.57 o 
   5   3  14        2.81        3.55      3.02 o 
   6   3  14        0.72        1.21      3.32 o 
   0   4  14      478.36      472.67     61.80 o 
   1   4  14       68.03       61.26      4.29 o 
   2   4  14       30.82       36.90      3.76 o 
   3   4  14        6.82       10.83      2.73 o 
   4   4  14       25.15       30.64      3.84 o 
   5   4  14        7.33        5.89      3.39 o 
   6   4  14        2.68        1.69      3.47 o 
   0   5  14      106.83      107.49     14.04 o 
   1   5  14      100.05       99.77      5.95 o 
   2   5  14        9.06        8.02      3.24 o 
   3   5  14      123.14      132.33      4.79 o 
   4   5  14        0.92       -3.17      3.33 o 
   5   5  14        0.30       -0.42      3.16 o 
   6   5  14        2.50        2.71      3.19 o 
   0   6  14       67.08       63.14     15.94 o 
   1   6  14       71.56       76.90      6.17 o 
   2   6  14       16.05       19.50      3.82 o 
   3   6  14       37.30       48.78      4.07 o 
   4   6  14        1.22       -0.94      3.18 o 
   5   6  14        2.55        1.26      3.41 o 
   0   7  14        0.00       -4.46      3.79 o 
   1   7  14       42.07       33.59      8.28 o 
   2   7  14       17.95       14.67      3.62 o 
   3   7  14       22.14       23.32      4.76 o 
   4   7  14        4.25        3.76      3.51 o 
   5   7  14        1.41        0.49      3.76 o 
   0   8  14       14.93       12.12      4.76 o 
   1   8  14       16.79       11.24      3.94 o 
   2   8  14       11.85       12.37      3.56 o 
   3   8  14        8.56        4.28      4.06 o 
   4   8  14        4.50        3.98      3.70 o 
   0   9  14       22.30       11.47     14.23 o 
   1   9  14        0.68       -2.62      2.48 o 
   2   9  14        2.97        3.49      3.23 o 
   3   9  14        3.12        0.99      4.12 o 
   0  10  14        8.18        6.00      7.57 o 
   1   0  15       55.50       57.10      5.73 o 
   2   0  15       46.71       52.96      4.29 o 
   3   0  15       47.39       35.71      4.42 o 
   4   0  15       71.24       66.70      4.10 o 
   5   0  15        2.00       -0.64      2.44 o 
   6   0  15        1.93       -2.77      4.72 o 
   0   1  15      342.34      309.08     12.66 o 
   1   1  15       70.34       74.51      3.99 o 
   2   1  15       33.45       39.23      3.17 o 
   3   1  15      220.96      218.49      5.36 o 
   4   1  15       12.98       11.18      2.60 o 
   5   1  15        1.46        0.34      2.41 o 
   6   1  15        5.48        2.64      4.19 o 
   0   2  15       78.95       77.81      5.75 o 
   1   2  15        2.57        1.99      2.52 o 
   2   2  15       33.51       41.19      3.33 o 
   3   2  15        3.43        3.98      2.42 o 
   4   2  15       10.51        6.72      2.55 o 
   5   2  15        1.94        3.11      2.92 o 
   6   2  15        4.17        1.46      3.73 o 
   0   3  15       10.70       23.30      6.55 o 
   1   3  15       38.16       36.07      3.73 o 
   2   3  15       17.05       12.65      3.07 o 
   3   3  15       19.37       19.55      3.04 o 
   4   3  15       19.11       18.63      2.94 o 
   5   3  15       13.96       18.04      3.76 o 
   6   3  15        1.79       -2.53      3.21 o 
   0   4  15        5.25        2.15      4.00 o 
   1   4  15       30.41       30.81      3.84 o 
   2   4  15       29.96       38.04      3.92 o 
   3   4  15       20.60       16.60      3.02 o 
   4   4  15        0.29       -4.32      2.88 o 
   5   4  15        1.24        1.04      3.78 o 
   6   4  15        3.56        3.94      3.59 o 
   0   5  15       26.57       25.94      7.70 o 
   1   5  15       13.14        8.52      3.24 o 
   2   5  15       87.58       86.91      4.79 o 
   3   5  15       20.62       23.31      3.48 o 
   4   5  15        7.44        2.62      3.95 o 
   5   5  15        7.78        9.43      4.27 o 
   0   6  15       71.00       63.68     18.56 o 
   1   6  15        2.17       -3.01      2.97 o 
   2   6  15       42.64       56.11      4.89 o 
   3   6  15       15.31       21.11      3.62 o 
   4   6  15        0.16       -0.50      4.07 o 
   5   6  15        5.41        2.49      4.13 o 
   0   7  15        0.31       -1.69      4.13 o 
   1   7  15        2.19       -3.82      2.84 o 
   2   7  15        8.23        5.71      3.37 o 
   3   7  15        1.41        8.40      4.01 o 
   4   7  15       22.50       33.35      5.64 o 
   0   8  15       16.67       14.54     16.71 o 
   1   8  15       10.95        9.26      3.46 o 
   2   8  15        9.50        6.01      3.12 o 
   3   8  15       11.42        9.56      5.15 o 
   0   9  15        0.31       -0.52      3.74 o 
   1   9  15        1.94        0.13      2.68 o 
   2   9  15        2.48       -1.83      2.58 o 
   0   0  16      232.98      205.67     11.72 o 
   1   0  16      100.11      106.81      6.67 o 
   2   0  16        2.11       -0.41      2.64 o 
   3   0  16       43.34       48.30      7.80 o 
   4   0  16       15.21        7.83      3.38 o 
   5   0  16        0.08       -3.36      3.87 o 
   0   1  16      150.20      133.94      7.12 o 
   1   1  16       58.75       54.70      4.18 o 
   2   1  16       95.17       99.03      3.87 o 
   3   1  16       58.61       69.36      3.91 o 
   4   1  16       41.60       45.64      4.14 o 
   5   1  16       11.32       10.48      2.78 o 
   6   1  16        5.51        1.57      5.52 o 
   0   2  16      215.26      194.84      8.27 o 
   1   2  16       55.87       60.80      4.40 o 
   2   2  16        3.92        0.20      2.24 o 
   3   2  16       16.51       10.95      2.76 o 
   4   2  16       10.24        2.86      2.59 o 
   5   2  16        2.79       -0.70      3.05 o 
   6   2  16        1.29       -1.42      4.80 o 
   0   3  16       43.58       45.28      5.97 o 
   1   3  16       72.27       72.65      4.21 o 
   2   3  16       22.49       20.63      3.52 o 
   3   3  16       59.62       58.19      3.95 o 
   4   3  16       37.31       34.76      3.51 o 
   5   3  16       13.65       12.74      4.96 o 
   0   4  16       27.01       19.79      5.03 o 
   1   4  16       40.97       42.11      4.48 o 
   2   4  16       27.42       37.65      4.23 o 
   3   4  16       28.97       35.29      3.59 o 
   4   4  16       17.09       11.23      3.52 o 
   5   4  16        0.79       -2.81      3.90 o 
   0   5  16       18.66       21.96      5.53 o 
   1   5  16       19.03       21.47      3.89 o 
   2   5  16       50.11       61.27      4.93 o 
   3   5  16       13.25       12.38      3.27 o 
   4   5  16       15.96       16.99      4.64 o 
   5   5  16        1.75       -1.05      4.11 o 
   0   6  16       14.98       15.42      5.24 o 
   1   6  16       12.22       11.29      4.19 o 
   2   6  16       20.69       20.50      4.01 o 
   3   6  16        3.52        3.36      2.99 o 
   4   6  16       11.21       10.76      5.02 o 
   0   7  16        0.08       -6.14      4.09 o 
   1   7  16        0.46       -3.56      2.86 o 
   2   7  16        1.74       -2.47      3.18 o 
   3   7  16       23.34       32.48      5.56 o 
   0   8  16        0.10        4.25      3.76 o 
   1   8  16        1.94       -1.15      2.67 o 
   2   8  16       18.29       12.35      4.66 o 
   1   0  17      341.40      320.05     10.76 o 
   2   0  17       87.78       73.08      6.15 o 
   3   0  17       10.11        4.58      4.07 o 
   4   0  17       10.54        2.04      3.99 o 
   5   0  17        0.20       -2.87      4.27 o 
   0   1  17       44.03       41.46      5.62 o 
   1   1  17       99.72       97.16      4.73 o 
   2   1  17       50.66       65.96      4.13 o 
   3   1  17      121.43      121.19      4.44 o 
   4   1  17        9.46        7.91      2.70 o 
   5   1  17       13.04       14.18      4.24 o 
   0   2  17      127.82      113.93      7.10 o 
   1   2  17       68.79       75.75      4.42 o 
   2   2  17       30.38       32.33      3.34 o 
   3   2  17        8.49        7.01      2.83 o 
   4   2  17        0.22       -3.50      2.33 o 
   5   2  17        7.84        2.88      3.87 o 
   0   3  17      133.02      135.00      7.74 o 
   1   3  17       60.09       71.51      5.01 o 
   2   3  17       41.07       43.16      4.35 o 
   3   3  17       21.51       20.34      3.28 o 
   4   3  17        4.74        1.78      2.74 o 
   5   3  17        5.75        3.62      3.92 o 
   0   4  17      151.82      136.73      9.70 o 
   1   4  17       31.55       48.90      4.61 o 
   2   4  17        6.54       10.34      3.43 o 
   3   4  17       65.24       73.93      4.60 o 
   4   4  17        5.36        5.32      4.06 o 
   5   4  17        3.52        3.70      4.11 o 
   0   5  17       17.76       20.31      6.93 o 
   1   5  17       12.90       17.02      3.83 o 
   2   5  17       10.62       12.30      3.55 o 
   3   5  17       26.01       37.66      4.03 o 
   4   5  17        6.83        6.30      4.35 o 
   0   6  17        4.20        1.86      4.68 o 
   1   6  17       19.42       24.58      4.24 o 
   2   6  17        0.29       -4.65      3.10 o 
   3   6  17       31.63       44.58      4.47 o 
   0   7  17        0.00       -5.76      4.79 o 
   1   7  17        0.92       -3.50      3.03 o 
   2   7  17        1.79       -1.31      3.60 o 
   0   8  17        0.67        1.71      6.02 o 
   0   0  18      264.88      278.88     14.53 o 
   1   0  18       35.46       56.51      6.51 o 
   2   0  18       34.52       31.64      5.52 o 
   3   0  18       79.55       83.43      6.64 o 
   4   0  18        1.76       -4.85      3.87 o 
   5   0  18       10.70        9.24      4.97 o 
   0   1  18       15.42        7.39      4.42 o 
   1   1  18       90.58       81.26      4.50 o 
   2   1  18       56.43       57.73      4.77 o 
   3   1  18       13.62       10.87      3.27 o 
   4   1  18        2.95        1.45      2.96 o 
   5   1  18        0.15       -2.81      4.58 o 
   0   2  18       26.29       23.51      5.40 o 
   1   2  18      107.57      108.09      4.99 o 
   2   2  18        5.98        6.03      2.66 o 
   3   2  18        0.74       -1.59      2.69 o 
   4   2  18       17.52       15.25      3.18 o 
   0   3  18       52.17       65.72      7.04 o 
   1   3  18       13.22       11.54      3.41 o 
   2   3  18       10.77        4.90      3.03 o 
   3   3  18       16.05       23.12      3.51 o 
   4   3  18       15.51       15.17      3.50 o 
   0   4  18        0.00        2.03      4.67 o 
   1   4  18       12.27        8.03      3.30 o 
   2   4  18       66.42       80.04      4.90 o 
   3   4  18        8.46       10.16      3.37 o 
   4   4  18       36.07       43.86      6.02 o 
   0   5  18       11.63        6.64      5.98 o 
   1   5  18       12.43       16.02      4.12 o 
   2   5  18        4.63        3.29      3.47 o 
   3   5  18       11.43       17.86      3.69 o 
   0   6  18       19.95       14.75      5.83 o 
   1   6  18        7.54        7.49      3.76 o 
   2   6  18       52.17       77.80      7.51 o 
   0   7  18        0.04       -3.66      5.06 o 
   1   7  18        0.95       -1.90      3.36 o 
   1   0  19       37.68       38.01      6.60 o 
   2   0  19       46.13       59.24      6.68 o 
   3   0  19        5.27        6.76      4.64 o 
   4   0  19        1.04       -3.70      4.26 o 
   0   1  19       11.93       15.45      4.98 o 
   1   1  19       14.15       19.46      3.68 o 
   2   1  19        7.42        7.27      3.67 o 
   3   1  19        1.15        0.26      3.02 o 
   4   1  19        2.01        0.43      3.52 o 
   0   2  19       27.68       20.74      5.13 o 
   1   2  19        1.01        0.41      2.97 o 
   2   2  19       18.81       16.84      3.31 o 
   3   2  19       13.35       10.06      3.16 o 
   4   2  19        0.40       -0.20      3.25 o 
   0   3  19       10.39        9.30      4.99 o 
   1   3  19       17.71       21.16      3.81 o 
   2   3  19       14.49       15.54      3.33 o 
   3   3  19        7.98        4.99      3.20 o 
   0   4  19       14.55       10.64      7.88 o 
   1   4  19        6.06        7.31      3.49 o 
   2   4  19       25.78       41.45      4.38 o 
   3   4  19       44.69       55.37      6.19 o 
   0   5  19       34.75       54.95     13.99 o 
   1   5  19        1.13        2.64      3.69 o 
   2   5  19        6.27       11.58      4.26 o 
   0   6  19        1.88       -6.58      4.48 o 
   0   0  20        3.86       -1.01      6.40 o 
   1   0  20        3.12       -3.79      4.21 o 
   2   0  20       10.63       16.90      5.45 o 
   3   0  20        5.66        5.05      4.61 o 
   0   1  20        0.00       -5.66      3.79 o 
   1   1  20        1.17       -2.43      3.06 o 
   2   1  20        8.78       11.70      3.67 o 
   3   1  20        2.73       -1.26      3.06 o 
   0   2  20        0.00       -3.32      4.08 o 
   1   2  20        7.23        9.72      3.59 o 
   2   2  20       35.12       45.45      4.88 o 
   3   2  20        3.21        0.24      3.30 o 
   0   3  20       19.96       22.06      5.73 o 
   1   3  20       16.57       28.62      4.36 o 
   2   3  20        0.34       -2.12      2.87 o 
   0   4  20        0.19       -5.62      4.53 o 
   1   4  20       11.80       17.39      4.14 o 
   1   0  21       34.81       40.36      6.54 o 
   0   1  21        0.14       -4.46      4.93 o 
   1   1  21        4.38        4.25      3.52 o 
   0   2  21       10.17       10.18      5.43 o 
   1   2  21       11.33       10.04      4.36 o 
                                                 
